# Supplementary material for: DNA methylation outliers in normal breast tissue identify field defects that are enriched in cancer
Source: Nat Commun. 2016 Jan 29;7:10478. doi: 10.1038/ncomms10478 (PMC4740178; doi:10.1038/ncomms10478)
Supplement: Supplementary Data 1 — All 7318 differentially variable and differentially methylated CpGs (DVMCs). Columns label Illumina Probe ID, t-statistic of differential methylation, its P-value, the log2 ratio of the variances in normal-adjacent to normal samples, its corresponding Bartlett test P-value and Q-value. [file ncomms10478-s2.xls]

## Sheet: TableTopDVDM
All 7318 differentially variable and differentially methylated CpGs (DVMCs). Columns label Illumina Probe ID, t-statistic of differential methylation, its P-value, the log2 ratio of the variances in normal-adjacent to normal samples, its corresponding Bartlett test P-value and Q-value.
IlluID	t	P(TT)	log2[V(NADJ)/V(N)]	P(BT)	Q(BT)
cg23576092	4.53	2e-05	-2.33	5e-07	7e-06
cg06970510	4.44	4e-05	1.69	0.0001	0.0009
cg26859593	-4.23	9e-05	2.2	8e-07	1e-05
cg17440044	4.17	0.0001	1.7	0.0001	0.0008
cg22696549	4.07	0.0001	-1.91	3e-05	0.0003
cg19488620	4.19	0.0001	3.25	2e-12	6e-11
cg09434193	4.08	0.0001	1.92	1e-05	0.0001
cg25457696	4	0.0002	-2.22	2e-06	2e-05
cg13801593	3.98	0.0002	-1.82	6e-05	0.0005
cg12508624	4.04	0.0002	3.11	1e-11	4e-10
cg12085314	3.99	0.0002	2.28	3e-07	4e-06
cg16248933	3.86	0.0002	-1.89	4e-05	0.0003
cg14429073	3.94	0.0002	2.51	2e-08	4e-07
cg03679521	3.92	0.0003	2.46	4e-08	7e-07
cg24613080	3.89	0.0003	2.19	8e-07	1e-05
cg13274938	3.82	0.0003	-1.88	4e-05	0.0003
cg19760241	3.85	0.0003	1.77	6e-05	0.0005
cg09388605	3.87	0.0003	2.4	8e-08	1e-06
cg22931604	3.82	0.0003	1.68	0.0001	0.0009
cg04598121	3.82	0.0003	1.82	4e-05	0.0003
cg17812788	3.82	0.0003	1.75	7e-05	0.0005
cg20018767	3.75	0.0003	-1.99	1e-05	0.0001
cg23652785	3.77	0.0004	-2.78	5e-09	1e-07
cg26170805	3.87	0.0004	4.41	8e-20	9e-18
cg12720637	3.73	0.0004	-1.81	7e-05	0.0006
cg02455820	3.8	0.0004	2.75	1e-09	3e-08
cg06799422	3.79	0.0004	2.84	4e-10	1e-08
cg21070161	3.75	0.0004	2.22	6e-07	8e-06
cg24323552	3.75	0.0004	-5.61	1e-24	3e-22
cg13234587	3.66	0.0005	-1.87	4e-05	0.0004
cg14406224	3.66	0.0005	-2.01	1e-05	0.0001
cg05070558	3.76	0.0005	3.72	2e-15	1e-13
cg09239524	3.69	0.0005	1.85	3e-05	0.0002
cg23906459	3.73	0.0005	2.99	6e-11	2e-09
cg08738570	3.69	0.0005	1.94	1e-05	0.0001
cg18432393	3.68	0.0005	-3.36	6e-12	2e-10
cg04376185	3.67	0.0005	-3.63	2e-13	1e-11
cg25413720	3.61	0.0005	-1.83	6e-05	0.0005
cg24000035	3.66	0.0006	-4.09	8e-16	5e-14
cg20899213	-3.67	0.0006	2.49	3e-08	5e-07
cg20475322	3.64	0.0006	1.77	6e-05	0.0005
cg12294121	3.67	0.0006	2.67	3e-09	7e-08
cg17620251	3.6	0.0006	-2.14	4e-06	4e-05
cg04829946	3.63	0.0006	1.76	6e-05	0.0005
cg08046324	3.62	0.0006	-2.99	4e-10	1e-08
cg04596632	3.67	0.0006	3.28	1e-12	4e-11
cg25614853	3.59	0.0006	-2.24	1e-06	2e-05
cg02564175	3.57	0.0006	-2.1	5e-06	6e-05
cg07129769	3.56	0.0007	-2.3	8e-07	1e-05
cg17192356	3.54	0.0007	-1.8	8e-05	0.0006
cg08946844	3.59	0.0007	2.22	6e-07	8e-06
cg03472672	3.59	0.0007	2.3	2e-07	4e-06
cg26438739	3.53	0.0007	-2	1e-05	0.0001
cg20258741	3.53	0.0007	-1.77	0.0001	0.0008
cg00331237	3.57	0.0007	1.88	2e-05	0.0002
cg02725692	3.54	0.0007	-2.49	1e-07	2e-06
cg26786476	3.54	0.0007	-2.98	5e-10	1e-08
cg03664928	3.51	0.0008	-1.85	5e-05	0.0004
cg01896298	3.51	0.0008	-1.85	5e-05	0.0004
cg03661387	-3.56	0.0008	1.99	7e-06	7e-05
cg02887374	3.51	0.0008	-2.19	2e-06	3e-05
cg24960947	3.54	0.0008	2.01	5e-06	6e-05
cg05302212	3.5	0.0008	-2.15	3e-06	4e-05
cg01695620	-3.54	0.0008	1.98	8e-06	8e-05
cg06423665	3.5	0.0008	-2.15	3e-06	4e-05
cg10416963	3.52	0.0008	1.71	0.0001	0.0008
cg20277905	3.52	0.0009	2.13	2e-06	2e-05
cg07661167	3.47	0.0009	-1.97	2e-05	0.0002
cg16566400	3.52	0.0009	2.16	1e-06	1e-05
cg10397440	3.54	0.0009	2.65	4e-09	9e-08
cg25410279	3.48	0.0009	-2.59	4e-08	7e-07
cg07369190	3.5	0.0009	1.83	3e-05	0.0003
cg01481989	3.5	0.0009	1.77	6e-05	0.0005
cg06092244	-3.5	0.0009	1.8	4e-05	0.0004
cg18344922	3.51	0.0009	2.29	3e-07	4e-06
cg25021695	3.47	0.0009	-2.34	5e-07	7e-06
cg10823546	3.5	0.0009	2.16	1e-06	1e-05
cg09834142	3.46	0.0009	-2.03	1e-05	0.0001
cg22546168	3.49	0.0009	1.87	2e-05	0.0002
cg12095397	3.49	0.0009	-3.23	3e-11	9e-10
cg17538572	3.49	0.0009	2.03	4e-06	5e-05
cg02925601	3.48	0.0009	1.69	0.0001	0.0009
cg20216139	3.48	0.001	1.97	8e-06	9e-05
cg17480760	3.47	0.001	1.94	1e-05	0.0001
cg22673380	3.46	0.001	-3.16	7e-11	2e-09
cg21921978	-3.49	0.001	2.58	1e-08	2e-07
cg12030973	3.46	0.001	-3.45	2e-12	7e-11
cg23934927	3.47	0.001	2.13	2e-06	2e-05
cg13770691	3.47	0.001	1.96	9e-06	9e-05
cg08053115	-3.44	0.001	-2.75	7e-09	1e-07
cg21789280	3.49	0.001	3.34	5e-13	2e-11
cg17154586	3.45	0.001	1.9	2e-05	0.0002
cg18422795	3.41	0.001	-2.18	2e-06	3e-05
cg00215425	3.43	0.001	-2.89	1e-09	3e-08
cg22282405	3.45	0.001	1.99	6e-06	7e-05
cg14550383	3.41	0.001	-2.4	3e-07	4e-06
cg11294513	3.43	0.001	1.72	9e-05	0.0007
cg26469608	3.44	0.001	1.92	1e-05	0.0001
cg27616661	3.46	0.001	2.76	1e-09	2e-08
cg07502829	3.42	0.001	1.89	2e-05	0.0002
cg16086007	3.45	0.001	3.14	8e-12	3e-10
cg01684881	3.42	0.001	2.21	6e-07	9e-06
cg17338208	3.42	0.001	2.17	1e-06	1e-05
cg06122660	3.41	0.001	2	6e-06	6e-05
cg11043815	3.46	0.001	4.55	9e-21	1e-18
cg16488059	3.39	0.001	-3.28	2e-11	5e-10
cg19296662	3.38	0.001	-2.63	2e-08	4e-07
cg23274561	3.42	0.001	2.7	2e-09	5e-08
cg23628478	3.42	0.001	2.87	3e-10	7e-09
cg06263495	3.39	0.001	2.01	6e-06	6e-05
cg12384989	3.38	0.001	-3.37	5e-12	2e-10
cg06329345	3.41	0.001	2.76	1e-09	3e-08
cg02128112	3.4	0.001	2.6	7e-09	1e-07
cg18016730	3.38	0.001	1.8	4e-05	0.0004
cg05099508	3.43	0.001	4.14	5e-18	4e-16
cg22327802	3.36	0.001	-3.05	2e-10	6e-09
cg06924241	3.36	0.001	1.78	5e-05	0.0004
cg21184172	3.37	0.001	1.95	1e-05	0.0001
cg21462428	3.36	0.001	1.82	4e-05	0.0003
cg05015913	3.42	0.001	4.66	2e-21	2e-19
cg14453693	3.34	0.001	-2.43	2e-07	3e-06
cg02917640	3.35	0.001	1.71	0.0001	0.0007
cg06915773	3.37	0.001	2.32	2e-07	3e-06
cg14828248	3.34	0.001	-2.8	4e-09	8e-08
cg17877470	3.38	0.001	3.01	4e-11	1e-09
cg22043168	3.37	0.001	2.37	1e-07	2e-06
cg27592925	3.33	0.001	-2.75	6e-09	1e-07
cg27410383	-3.34	0.001	1.92	1e-05	0.0001
cg21790626	3.34	0.001	1.95	1e-05	0.0001
cg11335264	3.3	0.001	-1.87	4e-05	0.0004
cg24975834	3.35	0.001	2.43	6e-08	9e-07
cg19179801	3.35	0.001	2.29	3e-07	4e-06
cg11064255	3.39	0.001	4.12	7e-18	6e-16
cg02909688	3.35	0.001	2.37	1e-07	2e-06
cg05259868	3.3	0.001	-1.93	3e-05	0.0002
cg24791880	3.32	0.001	-2.92	1e-09	2e-08
cg07703462	3.34	0.001	2.05	4e-06	4e-05
cg10023572	3.34	0.002	-3.94	5e-15	3e-13
cg04513549	3.37	0.002	3.73	2e-15	1e-13
cg19848629	3.33	0.002	2.09	2e-06	3e-05
cg05567813	-3.33	0.002	2.33	2e-07	3e-06
cg27496592	3.3	0.002	-2.57	5e-08	8e-07
cg14737574	3.32	0.002	-3.89	9e-15	5e-13
cg03507241	3.31	0.002	1.93	1e-05	0.0001
cg10709704	3.31	0.002	-3.27	2e-11	6e-10
cg16234978	3.32	0.002	2.36	1e-07	2e-06
cg22777433	3.3	0.002	1.79	5e-05	0.0004
cg02818143	-3.3	0.002	1.83	3e-05	0.0003
cg03336334	3.32	0.002	2.47	4e-08	6e-07
cg21238818	3.31	0.002	2.33	2e-07	3e-06
cg06223806	3.26	0.002	-1.81	7e-05	0.0006
cg20997792	3.3	0.002	2.04	4e-06	4e-05
cg27296664	3.26	0.002	-1.98	2e-05	0.0002
cg06148685	3.35	0.002	4.81	2e-22	3e-20
cg06169131	3.29	0.002	1.8	4e-05	0.0004
cg09149648	3.33	0.002	3.23	2e-12	9e-11
cg08300419	3.29	0.002	1.87	2e-05	0.0002
cg11817961	3.28	0.002	1.71	0.0001	0.0008
cg12122146	3.3	0.002	2.35	1e-07	2e-06
cg18236421	3.29	0.002	1.88	2e-05	0.0002
cg27434993	3.3	0.002	2.29	3e-07	4e-06
cg21899596	3.28	0.002	1.86	2e-05	0.0002
cg00389463	3.28	0.002	1.76	6e-05	0.0005
cg22934939	3.28	0.002	-3.49	1e-12	5e-11
cg20027456	3.27	0.002	-3.01	4e-10	9e-09
cg11640565	3.25	0.002	-2.02	1e-05	0.0001
cg15771597	3.28	0.002	-3.46	2e-12	7e-11
cg04029630	3.26	0.002	-2.61	3e-08	6e-07
cg26055054	3.24	0.002	-1.83	6e-05	0.0005
cg25228126	3.3	0.002	2.72	2e-09	4e-08
cg13243544	3.24	0.002	-1.9	3e-05	0.0003
cg18289156	3.27	0.002	1.77	6e-05	0.0005
cg13031171	3.27	0.002	1.89	2e-05	0.0002
cg09084933	3.24	0.002	-2.14	4e-06	4e-05
cg03198578	3.29	0.002	2.62	6e-09	1e-07
cg08612138	3.25	0.002	-2.33	6e-07	8e-06
cg19747632	3.28	0.002	2.24	5e-07	7e-06
cg06705366	3.26	0.002	1.72	9e-05	0.0007
cg06861044	3.27	0.002	1.85	3e-05	0.0002
cg06207052	3.26	0.002	1.86	2e-05	0.0002
cg21180513	-3.24	0.002	-2.43	2e-07	3e-06
cg00903099	3.27	0.002	2.26	4e-07	6e-06
cg22346124	3.32	0.002	5.27	1e-25	3e-23
cg23575876	3.23	0.002	-2.17	3e-06	3e-05
cg14603520	3.24	0.002	-2.51	9e-08	1e-06
cg03858262	3.25	0.002	-3.09	1e-10	4e-09
cg10970409	3.27	0.002	2.38	1e-07	2e-06
cg17371014	-3.31	0.002	4.61	4e-21	5e-19
cg25832123	3.22	0.002	-1.98	2e-05	0.0002
cg26573733	-3.23	0.002	-2.61	3e-08	5e-07
cg07210835	3.22	0.002	-2.03	1e-05	0.0001
cg22117850	3.28	0.002	2.95	9e-11	3e-09
cg07312880	3.25	0.002	2.03	4e-06	5e-05
cg05959459	3.26	0.002	2.34	2e-07	2e-06
cg15114522	3.22	0.002	-2.35	4e-07	6e-06
cg27066211	3.2	0.002	-1.81	7e-05	0.0006
cg20399509	3.24	0.002	2.11	2e-06	2e-05
cg19939065	3.25	0.002	2.37	1e-07	2e-06
cg17471928	3.24	0.002	2.4	8e-08	1e-06
cg09617993	3.22	0.002	1.74	8e-05	0.0006
cg21851351	3.24	0.002	2.16	1e-06	1e-05
cg17346857	3.27	0.002	3.6	1e-14	7e-13
cg16042178	3.2	0.002	-1.99	1e-05	0.0001
cg16573782	3.25	0.002	2.78	9e-10	2e-08
cg08847919	3.21	0.002	-3.02	3e-10	8e-09
cg20932768	3.22	0.002	1.86	2e-05	0.0002
cg16055824	-3.22	0.002	1.81	4e-05	0.0003
cg10087036	3.24	0.002	2.6	8e-09	2e-07
cg14568830	3.22	0.002	1.83	3e-05	0.0003
cg09263325	3.22	0.002	1.96	9e-06	9e-05
cg16315376	3.24	0.002	2.96	8e-11	2e-09
cg10752008	3.22	0.002	2.02	5e-06	6e-05
cg03040740	3.19	0.002	-2.08	6e-06	7e-05
cg10102167	3.21	0.002	-3.24	3e-11	8e-10
cg27626331	3.22	0.002	2.34	2e-07	2e-06
cg21994514	3.18	0.002	-1.94	2e-05	0.0002
cg02951719	3.21	0.002	-3.8	3e-14	1e-12
cg11635101	3.2	0.002	-3.15	7e-11	2e-09
cg07531020	3.22	0.002	2.5	3e-08	5e-07
cg19678561	3.21	0.002	2.01	5e-06	6e-05
cg25896644	3.22	0.002	2.78	8e-10	2e-08
cg20207108	3.19	0.002	-2.8	4e-09	8e-08
cg06251289	3.24	0.002	3.81	6e-16	4e-14
cg18839750	3.2	0.002	1.91	1e-05	0.0001
cg18033671	-3.2	0.002	1.87	2e-05	0.0002
cg07977927	-3.19	0.002	1.83	3e-05	0.0003
cg04986675	3.2	0.002	2.11	2e-06	2e-05
cg19431247	3.19	0.002	-3.32	9e-12	3e-10
cg20113824	3.21	0.002	2.44	5e-08	8e-07
cg08253164	3.19	0.002	1.8	4e-05	0.0004
cg16391404	3.17	0.002	-2.22	2e-06	2e-05
cg26222407	3.17	0.002	-2.38	3e-07	5e-06
cg14502484	3.19	0.002	1.8	4e-05	0.0004
cg06081199	3.19	0.002	1.88	2e-05	0.0002
cg19515317	3.22	0.002	3.46	9e-14	4e-12
cg25887069	3.19	0.002	2.04	4e-06	5e-05
cg21192370	-3.18	0.002	1.71	0.0001	0.0007
cg08195943	3.19	0.002	2.01	5e-06	6e-05
cg15916004	3.18	0.002	1.98	8e-06	8e-05
cg16335762	3.22	0.002	3.58	2e-14	9e-13
cg19742935	3.16	0.002	-2.45	2e-07	3e-06
cg07685145	3.15	0.002	-2.01	1e-05	0.0001
cg06078334	3.2	0.002	2.78	9e-10	2e-08
cg06179765	3.18	0.002	1.85	3e-05	0.0002
cg21270860	3.2	0.002	2.67	3e-09	7e-08
cg08648877	3.18	0.002	-3.66	2e-13	7e-12
cg08638876	3.17	0.002	1.83	3e-05	0.0003
cg13348519	-3.18	0.002	2.29	3e-07	4e-06
cg00487506	-3.19	0.002	2.54	2e-08	3e-07
cg15524283	-3.17	0.002	1.9	2e-05	0.0002
cg04838191	3.14	0.002	-1.92	3e-05	0.0002
cg12877723	3.17	0.002	1.93	1e-05	0.0001
cg04215055	-3.18	0.002	2.47	4e-08	6e-07
cg21461649	3.19	0.002	2.56	1e-08	2e-07
cg24000657	3.17	0.002	-3.44	2e-12	8e-11
cg09976716	3.17	0.002	-3.71	9e-14	4e-12
cg02505749	3.2	0.002	3.51	5e-14	2e-12
cg02114946	3.19	0.002	3.13	9e-12	3e-10
cg06810461	3.15	0.002	-2.76	6e-09	1e-07
cg26386740	3.18	0.002	2.46	4e-08	7e-07
cg03310242	3.2	0.002	3.6	1e-14	7e-13
cg10202714	3.14	0.002	-2.23	1e-06	2e-05
cg15768103	3.17	0.002	2.05	3e-06	4e-05
cg14102988	3.16	0.002	1.88	2e-05	0.0002
cg02544540	3.15	0.002	-2.87	2e-09	4e-08
cg27291304	3.16	0.002	1.99	6e-06	7e-05
cg27601582	3.18	0.002	2.69	3e-09	6e-08
cg13616144	3.13	0.002	-1.92	3e-05	0.0002
cg03002848	3.17	0.003	2.22	6e-07	8e-06
cg05135828	3.13	0.003	-1.84	6e-05	0.0005
cg04486022	3.15	0.003	-3.11	1e-10	3e-09
cg00735923	3.16	0.003	2.01	5e-06	6e-05
cg14460470	3.13	0.003	-2.33	6e-07	8e-06
cg01861603	3.13	0.003	-2.49	1e-07	2e-06
cg25712015	3.16	0.003	-3.95	4e-15	2e-13
cg03996447	3.12	0.003	-2.08	6e-06	6e-05
cg27112264	3.18	0.003	3.34	5e-13	2e-11
cg24465685	3.16	0.003	2.42	6e-08	1e-06
cg00819949	3.13	0.003	-2.82	3e-09	7e-08
cg27331738	3.12	0.003	-2.24	1e-06	2e-05
cg04670857	3.16	0.003	2.49	3e-08	5e-07
cg22952917	3.13	0.003	-2.51	9e-08	1e-06
cg04846421	3.11	0.003	-1.77	0.0001	0.0007
cg23417743	3.12	0.003	-2.32	6e-07	8e-06
cg26163368	3.17	0.003	3.36	4e-13	2e-11
cg21130861	3.15	0.003	2.45	5e-08	8e-07
cg22354132	3.13	0.003	-2.95	7e-10	2e-08
cg07997434	3.14	0.003	2.11	2e-06	2e-05
cg04176532	3.11	0.003	-2.19	2e-06	3e-05
cg20474271	3.14	0.003	1.99	7e-06	7e-05
cg06616729	3.14	0.003	1.86	2e-05	0.0002
cg01353347	3.13	0.003	-2.91	1e-09	3e-08
cg15895359	3.12	0.003	-2.33	6e-07	8e-06
cg24186674	3.16	0.003	2.82	5e-10	1e-08
cg06964654	3.11	0.003	-2.26	1e-06	1e-05
cg06427226	3.14	0.003	-4.09	7e-16	5e-14
cg11418427	3.13	0.003	1.89	2e-05	0.0002
cg05460289	3.1	0.003	-2.11	5e-06	5e-05
cg08582701	3.13	0.003	1.9	2e-05	0.0002
cg00091044	3.15	0.003	2.89	2e-10	5e-09
cg06906472	3.13	0.003	1.92	1e-05	0.0001
cg17892159	3.12	0.003	1.79	5e-05	0.0004
cg10983199	3.13	0.003	1.94	1e-05	0.0001
cg05281645	3.15	0.003	3.27	1e-12	5e-11
cg13617198	3.16	0.003	3.59	2e-14	8e-13
cg25833672	3.14	0.003	2.56	1e-08	2e-07
cg07164581	3.13	0.003	2.36	1e-07	2e-06
cg27312388	3.13	0.003	2.31	2e-07	3e-06
cg26022073	3.13	0.003	2.39	9e-08	1e-06
cg02215641	3.14	0.003	2.52	2e-08	4e-07
cg04958669	3.12	0.003	1.81	4e-05	0.0003
cg15385139	3.12	0.003	1.9	2e-05	0.0002
cg06119051	3.13	0.003	2.59	8e-09	2e-07
cg04675306	3.12	0.003	-3.6	3e-13	1e-11
cg00374088	3.1	0.003	-2.73	8e-09	2e-07
cg25009088	3.13	0.003	-4.3	5e-17	3e-15
cg01128642	3.11	0.003	1.69	0.0001	0.0009
cg24770638	3.08	0.003	-1.86	4e-05	0.0004
cg12543949	3.12	0.003	2.32	2e-07	3e-06
cg20038996	3.11	0.003	1.8	4e-05	0.0004
cg11874123	3.11	0.003	1.88	2e-05	0.0002
cg07936856	3.11	0.003	1.84	3e-05	0.0003
cg15167959	3.11	0.003	1.97	8e-06	8e-05
cg00812833	3.12	0.003	2.23	5e-07	7e-06
cg13674411	3.09	0.003	-2.25	1e-06	1e-05
cg16145139	3.1	0.003	-2.81	3e-09	7e-08
cg26950400	3.09	0.003	-2.29	8e-07	1e-05
cg04611395	3.13	0.003	2.99	6e-11	2e-09
cg22571038	3.13	0.003	2.79	8e-10	2e-08
cg01120006	3.11	0.003	-3.73	6e-14	3e-12
cg22083684	3.14	0.003	3.61	1e-14	6e-13
cg13566908	3.1	0.003	-3.16	7e-11	2e-09
cg03120461	3.08	0.003	-1.78	9e-05	0.0007
cg01384686	3.11	0.003	-3.43	3e-12	1e-10
cg14221048	-3.11	0.003	1.87	2e-05	0.0002
cg13941393	3.09	0.003	-2.81	3e-09	7e-08
cg25848037	3.08	0.003	-2.36	4e-07	6e-06
cg27280004	3.1	0.003	1.76	6e-05	0.0005
cg14555736	-3.12	0.003	2.44	5e-08	8e-07
cg01971813	3.11	0.003	2	6e-06	6e-05
cg21852292	3.14	0.003	3.29	1e-12	4e-11
cg26087735	3.08	0.003	-2.32	6e-07	8e-06
cg15435730	3.14	0.003	3.61	1e-14	6e-13
cg16409261	3.1	0.003	1.89	2e-05	0.0002
cg04553410	3.11	0.003	2.29	3e-07	4e-06
cg10903726	3.09	0.003	-2.7	1e-08	2e-07
cg15529344	3.08	0.003	-2.4	3e-07	4e-06
cg17550009	-3.15	0.003	4.92	3e-23	5e-21
cg07971894	3.09	0.003	-3.26	2e-11	6e-10
cg23611643	3.07	0.003	-2.23	1e-06	2e-05
cg14535068	3.09	0.003	1.8	4e-05	0.0004
cg22746058	3.09	0.003	1.83	3e-05	0.0003
cg01167755	3.11	0.003	2.57	1e-08	2e-07
cg01614883	3.1	0.003	2.2	7e-07	1e-05
cg20148210	3.14	0.003	4.23	1e-18	1e-16
cg11335969	3.08	0.003	-3.04	3e-10	7e-09
cg04626171	3.08	0.003	-3.13	9e-11	3e-09
cg09695735	3.1	0.003	2.2	7e-07	1e-05
cg02823866	3.09	0.003	1.84	3e-05	0.0003
cg18013550	3.06	0.003	-1.86	5e-05	0.0004
cg08846566	3.1	0.003	2.52	2e-08	4e-07
cg17716765	3.09	0.003	1.92	1e-05	0.0001
cg04591032	3.09	0.003	1.87	2e-05	0.0002
cg16564180	3.07	0.003	-2.31	7e-07	9e-06
cg06802522	3.11	0.003	2.89	2e-10	5e-09
cg15504666	3.08	0.003	-3.26	2e-11	6e-10
cg21364772	3.08	0.003	-2.86	2e-09	5e-08
cg01538821	3.09	0.003	1.92	1e-05	0.0001
cg26348018	3.06	0.003	-2.05	8e-06	8e-05
cg00872726	3.09	0.003	1.91	2e-05	0.0001
cg03435878	3.06	0.003	-1.89	4e-05	0.0003
cg12747864	3.08	0.003	-3.09	1e-10	4e-09
cg03718309	3.06	0.003	-2.25	1e-06	2e-05
cg12417955	3.08	0.003	-3.41	4e-12	1e-10
cg06722639	3.09	0.003	2.11	2e-06	2e-05
cg04437956	3.06	0.003	-2.58	4e-08	8e-07
cg00056578	3.08	0.003	1.97	8e-06	9e-05
cg05502464	3.09	0.003	2.36	1e-07	2e-06
cg12377327	3.06	0.003	-2.78	5e-09	1e-07
cg11784191	3.05	0.003	-2.21	2e-06	2e-05
cg09816471	3.07	0.003	1.73	8e-05	0.0006
cg24060040	3.08	0.003	2.24	5e-07	7e-06
cg16278828	3.07	0.003	-2.95	7e-10	2e-08
cg01809408	3.08	0.003	-3.65	2e-13	7e-12
cg12113851	-3.08	0.003	1.98	7e-06	8e-05
cg02801786	3.07	0.003	1.82	3e-05	0.0003
cg20714528	3.05	0.003	-2.23	1e-06	2e-05
cg07862554	3.1	0.003	3.28	1e-12	5e-11
cg20438324	3.05	0.003	-2.13	4e-06	4e-05
cg26792541	3.06	0.003	-3.06	2e-10	5e-09
cg24550433	3.05	0.003	-2.32	6e-07	8e-06
cg23068913	3.08	0.003	2.43	6e-08	1e-06
cg02955631	3.09	0.003	2.68	3e-09	6e-08
cg26764972	3.06	0.003	-2.94	8e-10	2e-08
cg01169746	-3.07	0.003	1.76	6e-05	0.0005
cg18459957	3.04	0.003	-1.87	4e-05	0.0004
cg22895231	-3.05	0.003	-2.26	1e-06	1e-05
cg02179438	3.07	0.003	-3.5	1e-12	4e-11
cg21201934	3.07	0.003	-3.72	8e-14	4e-12
cg06024135	3.06	0.003	1.86	2e-05	0.0002
cg07673466	3.06	0.003	-3.04	3e-10	7e-09
cg13091717	3.07	0.003	-3.58	4e-13	2e-11
cg20497334	3.05	0.003	-2.44	2e-07	3e-06
cg25683325	3.1	0.003	4.11	7e-18	6e-16
cg27645955	3.1	0.003	3.75	2e-15	9e-14
cg03998104	3.06	0.003	1.71	0.0001	0.0007
cg02317400	3.07	0.003	2.35	1e-07	2e-06
cg05956058	3.04	0.003	-2.23	1e-06	2e-05
cg23779047	3.05	0.003	-2.62	3e-08	5e-07
cg05566296	3.06	0.003	-3.23	3e-11	9e-10
cg14549249	3.07	0.003	2.29	3e-07	4e-06
cg00116265	3.03	0.003	-1.96	2e-05	0.0002
cg19529472	3.09	0.003	3.35	5e-13	2e-11
cg00169725	3.05	0.003	1.75	7e-05	0.0006
cg16703956	3.06	0.003	1.95	1e-05	0.0001
cg24605404	3.02	0.003	-1.77	0.0001	0.0008
cg18275647	3.03	0.003	-2.26	1e-06	1e-05
cg25729445	3.06	0.003	2.04	4e-06	4e-05
cg17491987	3.09	0.003	4.19	2e-18	2e-16
cg04369555	3.03	0.003	-2.18	2e-06	3e-05
cg02886549	3.07	0.003	2.81	6e-10	1e-08
cg20858239	3.02	0.003	-2.07	7e-06	7e-05
cg24603444	3.06	0.003	2.35	1e-07	2e-06
cg10290764	3.09	0.003	4.11	8e-18	6e-16
cg18470468	3.06	0.003	-5.61	1e-24	3e-22
cg01227006	3.07	0.003	3.22	3e-12	9e-11
cg24000218	3.02	0.003	-1.97	2e-05	0.0002
cg12604950	3.04	0.003	1.86	2e-05	0.0002
cg06570025	3.08	0.003	3.94	1e-16	7e-15
cg18172186	-3.06	0.003	2.81	6e-10	1e-08
cg27605414	3.02	0.004	-2.36	4e-07	6e-06
cg17566735	3.03	0.004	1.69	0.0001	0.0009
cg16107331	3.03	0.004	-2.83	3e-09	6e-08
cg24874602	-3.04	0.004	2.14	1e-06	2e-05
cg18811601	3.02	0.004	-2.73	8e-09	2e-07
cg12707233	3.02	0.004	-2.77	5e-09	1e-07
cg14885748	3.05	0.004	2.45	5e-08	8e-07
cg16003102	3.03	0.004	2.03	4e-06	5e-05
cg15035437	3.04	0.004	-4.63	7e-19	6e-17
cg17254405	3	0.004	-1.75	0.0001	0.0009
cg18742346	3.04	0.004	2.53	2e-08	3e-07
cg20435542	3.02	0.004	-3.18	5e-11	1e-09
cg15566393	-3.04	0.004	2.6	8e-09	2e-07
cg27480347	3.02	0.004	-3.03	3e-10	7e-09
cg17765553	-3.03	0.004	1.9	2e-05	0.0002
cg11500467	3.03	0.004	1.9	2e-05	0.0002
cg27539060	-3	0.004	-1.83	6e-05	0.0005
cg19864490	3.07	0.004	4.64	2e-21	3e-19
cg17010657	-3.04	0.004	2.63	5e-09	1e-07
cg13844591	3.04	0.004	2.5	3e-08	5e-07
cg09810059	3.04	0.004	2.77	9e-10	2e-08
cg18738548	3	0.004	-2.22	2e-06	2e-05
cg12417438	3	0.004	-2.05	8e-06	8e-05
cg17569492	3.06	0.004	4.16	4e-18	3e-16
cg02054792	3.03	0.004	2.41	7e-08	1e-06
cg16641060	3.02	0.004	-3.15	7e-11	2e-09
cg25801622	3.01	0.004	-2.7	1e-08	2e-07
cg17020834	3.02	0.004	1.97	8e-06	9e-05
cg02979819	3.04	0.004	2.62	6e-09	1e-07
cg06404175	3.02	0.004	1.98	7e-06	8e-05
cg13438893	3.02	0.004	1.82	3e-05	0.0003
cg06350542	2.99	0.004	-2.05	8e-06	9e-05
cg18563413	3.02	0.004	1.75	7e-05	0.0006
cg06389697	3.02	0.004	1.77	5e-05	0.0004
cg16650717	3.07	0.004	5.86	8e-30	4e-27
cg02076355	-2.99	0.004	-2.01	1e-05	0.0001
cg27617086	2.99	0.004	-1.76	0.0001	0.0008
cg05593641	3.02	0.004	1.99	7e-06	7e-05
cg07834321	2.99	0.004	-2.03	1e-05	0.0001
cg21698185	3.02	0.004	1.78	5e-05	0.0004
cg24189904	3.06	0.004	4.19	2e-18	2e-16
cg12419135	3.06	0.004	4.15	4e-18	4e-16
cg02092785	-3.02	0.004	1.96	9e-06	9e-05
cg03210912	2.99	0.004	-1.84	6e-05	0.0005
cg15345206	3.01	0.004	1.77	6e-05	0.0005
cg14750277	3.06	0.004	5.25	2e-25	4e-23
cg14868996	3	0.004	-2.51	9e-08	1e-06
cg15815114	3	0.004	-2.53	7e-08	1e-06
cg23985941	3.02	0.004	2.24	5e-07	7e-06
cg24974454	3.01	0.004	1.88	2e-05	0.0002
cg24274117	3.04	0.004	3.31	8e-13	3e-11
cg13282942	2.99	0.004	-2.09	6e-06	6e-05
cg08774368	3.01	0.004	1.7	0.0001	0.0008
cg02752812	2.99	0.004	-2.28	9e-07	1e-05
cg11151193	2.99	0.004	-2.23	1e-06	2e-05
cg03048314	3.05	0.004	4.33	3e-19	3e-17
cg02431597	3.02	0.004	2.14	1e-06	2e-05
cg08538869	3.01	0.004	-3.3	1e-11	4e-10
cg06323885	3	0.004	-3.2	4e-11	1e-09
cg04406445	3	0.004	-3.09	2e-10	4e-09
cg13462387	2.99	0.004	-2.51	9e-08	1e-06
cg15961901	2.98	0.004	-1.74	0.0001	0.001
cg22992125	3	0.004	-2.73	9e-09	2e-07
cg05825559	3.04	0.004	3.66	6e-15	3e-13
cg00739467	3.02	0.004	-4.7	3e-19	3e-17
cg04306106	3.02	0.004	2.58	1e-08	2e-07
cg15391239	3.01	0.004	-3.51	1e-12	4e-11
cg21357629	3	0.004	1.77	6e-05	0.0005
cg15289427	3.01	0.004	2.19	8e-07	1e-05
cg00835249	3	0.004	-3.2	4e-11	1e-09
cg13893782	3.01	0.004	2.24	5e-07	6e-06
cg01562833	3.01	0.004	-3.86	1e-14	7e-13
cg00274406	3	0.004	-3.6	3e-13	1e-11
cg06363801	3	0.004	-3.7	9e-14	4e-12
cg09631059	2.98	0.004	-2.2	2e-06	2e-05
cg01042983	2.98	0.004	-2.09	6e-06	6e-05
cg25895490	2.97	0.004	-1.88	4e-05	0.0003
cg22757399	3.03	0.004	3.29	1e-12	4e-11
cg21864016	-2.99	0.004	1.82	4e-05	0.0003
cg23986186	2.97	0.004	-1.82	6e-05	0.0005
cg22918949	2.99	0.004	-3.21	4e-11	1e-09
cg26901920	2.97	0.004	-1.85	5e-05	0.0004
cg16698286	-3.01	0.004	2.69	3e-09	6e-08
cg09238899	3.01	0.004	2.42	6e-08	1e-06
cg17385175	2.97	0.004	-2.16	3e-06	3e-05
cg11253356	3	0.004	-4.46	6e-18	5e-16
cg06680906	2.96	0.004	-1.91	3e-05	0.0003
cg27246282	2.99	0.004	1.7	0.0001	0.0008
cg22370006	2.99	0.004	1.85	3e-05	0.0002
cg12962021	2.98	0.004	1.68	0.0001	0.001
cg19548176	2.96	0.004	-1.97	2e-05	0.0002
cg07485198	3	0.004	2.22	6e-07	8e-06
cg19314352	2.99	0.004	2.1	2e-06	3e-05
cg23722438	2.98	0.004	-3	4e-10	1e-08
cg13701221	-2.98	0.004	1.69	0.0001	0.0009
cg23651826	2.99	0.004	2.35	1e-07	2e-06
cg27157050	2.96	0.004	-2.07	7e-06	7e-05
cg23993836	2.96	0.004	-2.23	2e-06	2e-05
cg09501469	2.96	0.004	-1.94	2e-05	0.0002
cg27470307	2.96	0.004	-2.05	8e-06	8e-05
cg10012512	2.97	0.004	-2.76	6e-09	1e-07
cg16182302	2.96	0.004	-1.94	2e-05	0.0002
cg03587907	3.01	0.004	3.38	3e-13	1e-11
cg08725455	2.96	0.004	-2.57	5e-08	8e-07
cg18333921	3.01	0.004	3.75	2e-15	9e-14
cg05135033	2.97	0.004	-2.74	8e-09	2e-07
cg20498086	2.98	0.004	-3.52	9e-13	4e-11
cg15428435	2.98	0.004	1.86	2e-05	0.0002
cg14110885	2.99	0.004	-4.86	3e-20	4e-18
cg06943420	3	0.004	3.08	2e-11	5e-10
cg05552717	3	0.004	3.08	2e-11	5e-10
cg15800012	2.97	0.004	-3.13	1e-10	3e-09
cg10981580	3	0.004	3.15	6e-12	2e-10
cg06133670	2.98	0.004	2.09	2e-06	3e-05
cg23194609	2.98	0.004	2.5	3e-08	5e-07
cg00325149	2.97	0.004	1.89	2e-05	0.0002
cg02423064	2.97	0.004	1.88	2e-05	0.0002
cg27277620	-2.97	0.004	1.8	4e-05	0.0004
cg17680823	2.97	0.004	-3.75	5e-14	2e-12
cg23266743	3	0.004	3.33	6e-13	3e-11
cg03801691	2.95	0.004	-2.51	9e-08	1e-06
cg04464742	2.95	0.004	-2.23	1e-06	2e-05
cg27363280	2.95	0.004	-2.37	4e-07	5e-06
cg10074775	2.99	0.004	3.05	2e-11	8e-10
cg20781461	3.01	0.004	4.45	4e-20	5e-18
cg04787237	2.97	0.004	-3.87	1e-14	6e-13
cg07078112	2.94	0.004	-2.06	7e-06	8e-05
cg11589723	2.98	0.004	-4.3	5e-17	4e-15
cg27505047	2.96	0.004	-2.97	6e-10	1e-08
cg04428826	2.95	0.004	-2.74	7e-09	1e-07
cg16153547	2.97	0.004	2.26	4e-07	6e-06
cg10109635	2.94	0.004	-2.37	4e-07	5e-06
cg16214153	2.93	0.004	-1.83	6e-05	0.0005
cg27412039	-3	0.004	3.93	1e-16	8e-15
cg08627233	2.95	0.004	-2.53	7e-08	1e-06
cg12842316	2.94	0.004	-2.33	6e-07	8e-06
cg03991848	2.97	0.004	2.61	7e-09	1e-07
cg01295518	2.97	0.004	2.32	2e-07	3e-06
cg26628435	2.96	0.004	-4.03	1e-15	9e-14
cg03386903	2.94	0.004	-2.65	2e-08	4e-07
cg09227616	2.96	0.004	-3.44	2e-12	9e-11
cg00451194	3	0.004	4.64	2e-21	3e-19
cg05906362	2.93	0.004	-1.88	4e-05	0.0003
cg09214456	2.97	0.004	-5.51	4e-24	9e-22
cg17283453	2.97	0.005	2.93	1e-10	3e-09
cg25339566	2.95	0.005	2.01	6e-06	6e-05
cg14284618	2.97	0.005	3	5e-11	1e-09
cg00981879	2.93	0.005	-2.44	2e-07	3e-06
cg25147376	2.96	0.005	2.32	2e-07	3e-06
cg16851485	2.93	0.005	-2.02	1e-05	0.0001
cg20737382	2.97	0.005	2.77	9e-10	2e-08
cg07394491	2.92	0.005	-1.89	4e-05	0.0003
cg05425936	2.95	0.005	-3.21	4e-11	1e-09
cg07342016	2.93	0.005	-2.11	5e-06	5e-05
cg03586803	2.97	0.005	2.91	2e-10	4e-09
cg22681934	2.95	0.005	1.86	2e-05	0.0002
cg15812456	2.94	0.005	-3.05	2e-10	6e-09
cg04739647	2.94	0.005	1.69	0.0001	0.0009
cg05949171	2.95	0.005	1.89	2e-05	0.0002
cg14720319	2.95	0.005	-3.89	9e-15	5e-13
cg08104733	2.93	0.005	-2.16	3e-06	3e-05
cg19584075	2.94	0.005	-2.89	1e-09	3e-08
cg24824178	2.94	0.005	1.82	4e-05	0.0003
cg03046843	2.94	0.005	-2.89	1e-09	3e-08
cg06572420	2.96	0.005	2.57	1e-08	2e-07
cg08502377	2.95	0.005	-3.72	8e-14	4e-12
cg10099799	2.95	0.005	2.25	4e-07	6e-06
cg02850452	-2.94	0.005	1.75	7e-05	0.0005
cg04613080	-2.92	0.005	-2.27	1e-06	1e-05
cg09181104	2.92	0.005	-2.06	8e-06	8e-05
cg10772290	2.96	0.005	3.08	2e-11	5e-10
cg26483229	2.97	0.005	3.17	5e-12	2e-10
cg05554396	2.93	0.005	-2.85	2e-09	5e-08
cg06612450	2.92	0.005	-2.24	1e-06	2e-05
cg03585323	2.93	0.005	-3.09	2e-10	4e-09
cg21433231	2.94	0.005	1.74	7e-05	0.0006
cg13849253	2.94	0.005	1.97	9e-06	9e-05
cg01137955	2.94	0.005	2.12	2e-06	2e-05
cg06392241	-2.91	0.005	-1.83	6e-05	0.0005
cg24141516	2.91	0.005	-1.97	2e-05	0.0002
cg15707093	2.94	0.005	1.83	3e-05	0.0003
cg15816181	2.93	0.005	-3.2	4e-11	1e-09
cg11683475	2.93	0.005	-3.23	3e-11	9e-10
cg25700851	2.93	0.005	-3.45	2e-12	8e-11
cg06952422	2.92	0.005	-2.51	9e-08	1e-06
cg15607367	2.92	0.005	-2.39	3e-07	4e-06
cg24538512	-2.94	0.005	2.15	1e-06	2e-05
cg22858728	2.91	0.005	-2.09	6e-06	6e-05
cg00358442	2.96	0.005	3.21	3e-12	1e-10
cg23412777	2.92	0.005	-2.65	2e-08	4e-07
cg01397679	2.96	0.005	3.59	2e-14	8e-13
cg20569652	2.91	0.005	-2.06	8e-06	8e-05
cg03004270	-2.94	0.005	2.43	6e-08	1e-06
cg14780632	2.94	0.005	2.33	2e-07	3e-06
cg13806162	-2.93	0.005	1.72	9e-05	0.0007
cg03536032	2.92	0.005	-2.58	4e-08	7e-07
cg04849842	2.94	0.005	2.33	2e-07	3e-06
cg24031355	2.96	0.005	3.82	6e-16	4e-14
cg11957331	2.93	0.005	2.17	1e-06	1e-05
cg00893348	2.9	0.005	-1.84	5e-05	0.0004
cg23722334	2.91	0.005	-2.67	2e-08	3e-07
cg18469550	2.9	0.005	-1.85	5e-05	0.0004
cg04158739	2.9	0.005	-1.92	3e-05	0.0002
cg06749053	2.94	0.005	2.62	6e-09	1e-07
cg26946821	2.92	0.005	1.98	7e-06	7e-05
cg16206460	2.92	0.005	1.76	6e-05	0.0005
cg19772399	2.94	0.005	2.88	2e-10	6e-09
cg14191108	2.93	0.005	-4.66	4e-19	4e-17
cg24161501	2.92	0.005	1.72	9e-05	0.0007
cg19062189	2.93	0.005	-4.84	4e-20	4e-18
cg08663201	2.93	0.005	2.45	5e-08	8e-07
cg11521965	2.92	0.005	1.74	8e-05	0.0006
cg14563260	2.93	0.005	2.34	2e-07	3e-06
cg18742441	2.91	0.005	-2.89	1e-09	3e-08
cg20679052	2.89	0.005	-1.78	9e-05	0.0007
cg04145621	-2.92	0.005	1.84	3e-05	0.0003
cg08965276	2.92	0.005	1.98	7e-06	8e-05
cg13654588	2.91	0.005	1.7	0.0001	0.0008
cg06269080	2.91	0.005	-3.16	6e-11	2e-09
cg14345281	2.9	0.005	-2.55	6e-08	1e-06
cg02388500	2.89	0.005	-1.77	0.0001	0.0008
cg04652097	2.93	0.005	2.88	2e-10	7e-09
cg10857427	2.89	0.005	-1.86	4e-05	0.0004
cg24787889	2.89	0.005	-2.34	5e-07	7e-06
cg24495585	2.91	0.005	1.92	1e-05	0.0001
cg06550539	-2.91	0.005	2.04	4e-06	5e-05
cg12377701	2.89	0.005	-2.4	3e-07	4e-06
cg25729795	2.91	0.005	-3.17	6e-11	2e-09
cg19891728	2.93	0.005	3.15	7e-12	2e-10
cg23976499	2.93	0.005	2.82	5e-10	1e-08
cg11479165	2.91	0.005	1.81	4e-05	0.0003
cg16329197	2.9	0.005	1.69	0.0001	0.0009
cg15775138	2.9	0.005	1.67	0.0001	0.001
cg17905084	2.93	0.005	3.08	2e-11	5e-10
cg03674465	2.88	0.005	-2.26	1e-06	1e-05
cg04344565	2.93	0.005	3.65	7e-15	4e-13
cg10869271	2.89	0.005	-2.56	5e-08	8e-07
cg22795938	2.89	0.005	-2.75	7e-09	1e-07
cg11751806	2.91	0.005	2.23	6e-07	8e-06
cg11264711	2.9	0.005	-3.47	2e-12	6e-11
cg00808935	2.9	0.005	-3.3	1e-11	4e-10
cg01667493	-2.91	0.005	2.3	3e-07	4e-06
cg19414598	2.9	0.005	1.89	2e-05	0.0002
cg19493242	2.88	0.005	-2.34	5e-07	7e-06
cg11755107	2.92	0.005	2.97	8e-11	2e-09
ch.10.20745226R	2.9	0.005	2.03	5e-06	5e-05
cg16833566	2.89	0.005	-3.24	3e-11	8e-10
cg19690853	-2.91	0.005	2.7	2e-09	5e-08
cg17296482	2.9	0.005	1.97	8e-06	8e-05
cg07256221	2.89	0.005	-3.12	1e-10	3e-09
cg04093499	2.87	0.005	-2.11	5e-06	5e-05
cg19908485	2.89	0.005	1.82	4e-05	0.0003
cg25209842	2.89	0.005	1.93	1e-05	0.0001
cg07126216	-2.9	0.005	2.14	1e-06	2e-05
cg03370193	2.88	0.005	-2.88	2e-09	4e-08
cg04557357	2.9	0.005	2.22	6e-07	8e-06
cg19263700	2.93	0.005	4.55	9e-21	1e-18
cg23891360	2.89	0.005	1.73	8e-05	0.0007
cg17161804	2.91	0.005	3.15	7e-12	2e-10
cg13621612	2.9	0.005	-4.18	2e-16	2e-14
cg19551589	2.92	0.005	3.24	2e-12	8e-11
cg14174055	2.89	0.005	2.07	3e-06	4e-05
cg08673225	-2.87	0.005	-2.14	3e-06	4e-05
cg14287512	2.93	0.005	5.08	2e-24	5e-22
cg17843048	2.88	0.005	-2.75	7e-09	1e-07
cg18144073	2.88	0.005	-2.84	3e-09	6e-08
cg27501007	2.89	0.005	-3.7	1e-13	4e-12
cg27171605	2.88	0.005	-2.82	3e-09	7e-08
cg25947489	2.88	0.005	1.83	3e-05	0.0003
cg23360535	2.89	0.005	-3.92	6e-15	3e-13
cg05454501	2.88	0.005	1.76	6e-05	0.0005
cg26482893	2.87	0.005	-2.46	2e-07	2e-06
cg16934178	2.91	0.005	3.46	1e-13	5e-12
cg13032018	2.89	0.005	2.09	2e-06	3e-05
cg11246447	2.87	0.005	-2.69	1e-08	2e-07
cg18199554	2.9	0.005	2.62	6e-09	1e-07
cg18688293	2.89	0.005	2.01	5e-06	6e-05
cg26129200	2.88	0.005	-3.36	6e-12	2e-10
cg24563094	2.89	0.005	2.19	8e-07	1e-05
cg18500436	2.91	0.005	3.26	2e-12	6e-11
cg02602528	2.86	0.005	-2.08	6e-06	6e-05
cg14496001	2.86	0.005	-2.19	2e-06	3e-05
cg06172626	2.86	0.005	-2.2	2e-06	2e-05
cg26956874	2.88	0.006	1.76	6e-05	0.0005
cg03946923	2.9	0.006	2.83	5e-10	1e-08
cg01869765	2.89	0.006	-3.89	9e-15	5e-13
cg02077027	2.88	0.006	-3.22	3e-11	1e-09
cg18549292	2.88	0.006	2.01	6e-06	6e-05
cg00140085	2.89	0.006	-4.19	2e-16	1e-14
cg08426444	2.92	0.006	4.52	2e-20	2e-18
cg01664241	2.88	0.006	1.81	4e-05	0.0003
cg23124755	2.91	0.006	4.19	2e-18	2e-16
cg15511490	2.87	0.006	-2.98	5e-10	1e-08
cg20350671	2.85	0.006	-1.96	2e-05	0.0002
cg12120292	2.9	0.006	3.25	2e-12	7e-11
cg21046874	2.88	0.006	1.97	8e-06	8e-05
cg03692651	2.87	0.006	1.75	7e-05	0.0005
ch.11.1155333R	-2.85	0.006	-1.94	2e-05	0.0002
cg26727435	2.9	0.006	3.33	6e-13	2e-11
cg07448949	2.87	0.006	1.82	4e-05	0.0003
cg06960717	2.85	0.006	-2.04	9e-06	9e-05
cg19442495	2.88	0.006	2.09	2e-06	3e-05
cg18261050	2.87	0.006	1.92	1e-05	0.0001
cg11708870	2.85	0.006	-1.86	5e-05	0.0004
cg03554089	-2.85	0.006	-1.93	2e-05	0.0002
cg18879590	2.87	0.006	1.71	0.0001	0.0008
cg17362434	2.87	0.006	2	6e-06	7e-05
cg07734961	2.85	0.006	-2.09	5e-06	6e-05
cg13866134	2.85	0.006	-1.9	3e-05	0.0003
cg05029625	2.86	0.006	-2.57	4e-08	8e-07
cg16927040	2.87	0.006	1.87	2e-05	0.0002
cg01762827	2.9	0.006	3.99	5e-17	3e-15
cg19638040	2.84	0.006	-1.98	2e-05	0.0001
cg00337921	2.87	0.006	-4.25	9e-17	6e-15
cg09914542	2.85	0.006	-2.33	6e-07	8e-06
cg21309147	2.9	0.006	3.8	8e-16	5e-14
cg13375248	2.87	0.006	-4.4	1e-17	1e-15
cg23034496	2.85	0.006	-2.73	8e-09	2e-07
cg15010079	2.85	0.006	-2.63	3e-08	5e-07
cg12827262	2.87	0.006	2.06	3e-06	4e-05
cg09718371	2.84	0.006	-1.81	7e-05	0.0006
cg17383236	2.87	0.006	2.2	8e-07	1e-05
cg02694017	2.86	0.006	1.91	1e-05	0.0001
cg03284866	2.86	0.006	1.74	8e-05	0.0006
cg02873321	2.87	0.006	2.21	7e-07	9e-06
cg23538468	2.87	0.006	-4.81	5e-20	6e-18
cg18782991	2.88	0.006	2.85	4e-10	9e-09
cg11154719	2.87	0.006	-4.54	2e-18	2e-16
cg00651523	2.87	0.006	2.63	5e-09	1e-07
cg08198711	2.86	0.006	2.26	4e-07	5e-06
cg04054731	2.89	0.006	4.28	6e-19	6e-17
cg23890910	2.85	0.006	-2.98	5e-10	1e-08
cg09793609	2.83	0.006	-1.85	5e-05	0.0004
cg14656153	-2.85	0.006	1.85	3e-05	0.0002
cg04043873	-2.86	0.006	1.98	7e-06	8e-05
cg08081144	2.84	0.006	-2.35	5e-07	7e-06
cg16144072	2.83	0.006	-1.93	3e-05	0.0002
cg03992069	2.85	0.006	-2.94	8e-10	2e-08
cg09176853	2.84	0.006	-2.32	6e-07	8e-06
cg05952494	2.86	0.006	2.09	2e-06	3e-05
cg13763783	2.86	0.006	2.22	6e-07	8e-06
cg14536097	2.84	0.006	-2.71	1e-08	2e-07
cg06731599	2.83	0.006	-2.3	7e-07	1e-05
cg01471196	2.85	0.006	2.02	5e-06	5e-05
cg04402007	2.86	0.006	2.38	1e-07	2e-06
cg23083277	2.85	0.006	1.84	3e-05	0.0003
cg08065231	2.85	0.006	2.13	2e-06	2e-05
cg08284443	2.85	0.006	-3.58	4e-13	2e-11
cg04523268	2.87	0.006	3.22	3e-12	9e-11
cg04573276	2.86	0.006	2.49	3e-08	5e-07
cg12431196	2.84	0.006	-3.02	3e-10	9e-09
cg05688478	2.84	0.006	-3.23	3e-11	9e-10
cg18876990	2.85	0.006	1.95	1e-05	0.0001
cg06892726	2.85	0.006	1.9	2e-05	0.0002
cg23736843	2.86	0.006	2.41	7e-08	1e-06
cg07185174	2.85	0.006	2.18	1e-06	1e-05
cg00441898	2.87	0.006	2.95	1e-10	3e-09
cg04977376	2.85	0.006	-3.69	1e-13	5e-12
cg00105025	2.87	0.006	3.54	3e-14	2e-12
cg04309384	2.84	0.006	1.92	1e-05	0.0001
cg00307254	2.82	0.006	-2.01	1e-05	0.0001
cg23987345	2.83	0.006	-2.5	1e-07	2e-06
cg04342295	2.84	0.006	-3.08	2e-10	5e-09
cg05555050	2.82	0.006	-2.1	5e-06	6e-05
cg09364020	2.84	0.006	2.04	4e-06	5e-05
cg13930892	2.86	0.006	2.94	1e-10	3e-09
cg12351751	2.83	0.006	-2.6	3e-08	6e-07
cg26522351	2.84	0.006	-3.41	4e-12	1e-10
cg12085812	2.84	0.006	-3.77	4e-14	2e-12
cg26342575	2.83	0.006	-3.17	6e-11	2e-09
cg05013728	2.84	0.006	2.07	3e-06	3e-05
cg13785536	2.84	0.006	2.01	6e-06	6e-05
cg09524907	2.84	0.006	1.93	1e-05	0.0001
cg08265308	-2.82	0.006	-2.33	6e-07	8e-06
cg07886100	2.83	0.006	-3.3	1e-11	4e-10
cg07395435	2.82	0.006	-2.31	7e-07	9e-06
cg23891996	2.83	0.006	1.74	7e-05	0.0006
cg07553115	2.83	0.006	-2.69	1e-08	3e-07
cg13697368	2.82	0.006	-2.26	1e-06	1e-05
cg03456968	2.87	0.006	4.37	1e-19	1e-17
cg11512026	2.82	0.006	-2.14	4e-06	4e-05
cg08039592	2.82	0.006	-2.15	3e-06	4e-05
cg09626193	2.84	0.006	1.98	7e-06	7e-05
cg20641660	2.83	0.006	1.69	0.0001	0.0009
cg06626359	-2.83	0.006	1.7	0.0001	0.0008
cg19723091	2.84	0.006	-4.28	6e-17	4e-15
cg01544777	2.84	0.006	-3.99	2e-15	1e-13
cg07363416	2.82	0.006	-2.29	8e-07	1e-05
cg24995836	2.81	0.006	-1.8	8e-05	0.0006
cg00233779	2.83	0.006	-3.15	7e-11	2e-09
cg13535416	2.84	0.006	-4.19	2e-16	1e-14
cg19392138	2.83	0.006	-3.04	3e-10	7e-09
cg27260772	2.85	0.006	2.87	3e-10	7e-09
cg02645450	2.81	0.006	-2.15	3e-06	4e-05
cg05202073	2.83	0.006	-3.08	2e-10	5e-09
cg05450314	2.82	0.006	-2.46	1e-07	2e-06
cg12949975	2.86	0.006	3.83	5e-16	3e-14
cg02652569	2.81	0.006	-1.89	4e-05	0.0003
cg01516792	2.82	0.006	-3.12	1e-10	3e-09
cg16775746	2.84	0.006	2.33	2e-07	3e-06
cg09060772	2.83	0.006	-3.99	2e-15	1e-13
cg08875451	-2.84	0.006	2.44	5e-08	9e-07
cg05749138	2.81	0.006	-2.18	3e-06	3e-05
cg22385579	-2.83	0.006	2.12	2e-06	2e-05
cg25033990	2.84	0.006	2.39	9e-08	1e-06
cg25206026	2.84	0.006	-5.18	4e-22	6e-20
cg02863073	2.83	0.006	1.91	2e-05	0.0001
cg15454726	2.84	0.006	2.56	1e-08	2e-07
cg12466405	2.81	0.006	-2.31	7e-07	9e-06
cg08330404	2.82	0.006	1.76	6e-05	0.0005
cg17125477	2.85	0.006	2.91	2e-10	4e-09
cg19624425	-2.82	0.006	1.79	5e-05	0.0004
cg04611203	2.83	0.006	2.04	4e-06	5e-05
cg05239680	2.82	0.006	-2.84	2e-09	5e-08
cg13245375	2.83	0.006	2.25	5e-07	6e-06
cg26530758	2.85	0.006	3.07	2e-11	6e-10
cg07747963	-2.82	0.006	-3.5	1e-12	4e-11
cg06444282	2.83	0.006	2.15	1e-06	2e-05
cg14007036	2.81	0.006	-2.75	7e-09	1e-07
cg12828331	2.83	0.006	2.45	4e-08	8e-07
cg15879716	2.82	0.006	-3.32	1e-11	3e-10
cg17840355	2.82	0.006	-3.02	3e-10	9e-09
cg00380985	2.81	0.006	-2.69	1e-08	2e-07
cg03102729	2.83	0.006	-3.78	4e-14	2e-12
cg23586792	2.82	0.006	-3.29	1e-11	5e-10
cg05598581	-2.82	0.006	2.02	5e-06	5e-05
cg19098710	2.83	0.006	2.52	2e-08	4e-07
cg05533329	2.8	0.007	-1.81	7e-05	0.0006
cg11072201	2.81	0.007	-2.92	1e-09	2e-08
cg06793562	2.82	0.007	1.72	9e-05	0.0007
cg12517167	2.8	0.007	-2.18	2e-06	3e-05
cg16690757	2.83	0.007	2.53	2e-08	3e-07
cg02621658	2.8	0.007	-2.4	3e-07	4e-06
cg11550332	2.83	0.007	-4.09	7e-16	4e-14
cg18651870	2.82	0.007	1.77	6e-05	0.0005
cg01019587	2.82	0.007	1.85	3e-05	0.0002
cg22670329	2.82	0.007	1.77	6e-05	0.0005
cg13326840	-2.79	0.007	-1.91	3e-05	0.0003
cg05375065	2.79	0.007	-1.81	7e-05	0.0006
cg16649052	2.84	0.007	3.45	1e-13	5e-12
cg11021431	2.82	0.007	1.99	7e-06	7e-05
cg02881034	2.82	0.007	1.96	9e-06	9e-05
cg20657691	2.82	0.007	-3.94	5e-15	3e-13
cg05933703	2.81	0.007	-3	4e-10	1e-08
cg11906997	2.8	0.007	-2.16	3e-06	3e-05
cg11539664	2.8	0.007	-2.24	1e-06	2e-05
cg05206884	2.82	0.007	2.2	8e-07	1e-05
cg04317640	2.83	0.007	-5.4	2e-23	4e-21
cg02469871	2.83	0.007	2.52	2e-08	4e-07
cg14470978	2.81	0.007	1.75	7e-05	0.0006
cg11185978	2.81	0.007	-3.21	4e-11	1e-09
cg25021900	2.82	0.007	2.07	3e-06	4e-05
cg02367660	2.81	0.007	1.97	8e-06	9e-05
cg00554969	2.8	0.007	-2.33	6e-07	8e-06
cg04675919	2.8	0.007	-2.59	4e-08	7e-07
cg21436456	2.84	0.007	3.58	2e-14	9e-13
cg26457761	2.82	0.007	2.59	8e-09	2e-07
cg17933722	2.83	0.007	2.9	2e-10	5e-09
cg18252309	2.81	0.007	1.99	7e-06	7e-05
cg09792926	2.83	0.007	2.69	3e-09	6e-08
cg15506972	2.81	0.007	1.96	9e-06	9e-05
cg09076540	2.79	0.007	-1.97	2e-05	0.0002
cg01833143	2.83	0.007	3.4	2e-13	1e-11
cg01080862	2.8	0.007	-2.49	1e-07	2e-06
cg26824326	2.81	0.007	-3.93	6e-15	3e-13
cg00428012	2.81	0.007	-3.52	9e-13	3e-11
cg12110911	2.82	0.007	2.26	4e-07	5e-06
cg16739796	2.81	0.007	1.86	2e-05	0.0002
cg08290240	2.81	0.007	1.89	2e-05	0.0002
cg27198071	2.79	0.007	-2.05	8e-06	8e-05
cg20252850	2.81	0.007	2	6e-06	6e-05
cg06621480	2.79	0.007	-2.12	4e-06	5e-05
cg06126323	2.79	0.007	-2.15	3e-06	4e-05
cg09241929	2.82	0.007	2.54	2e-08	3e-07
cg08063317	2.81	0.007	1.84	3e-05	0.0003
cg15140703	2.82	0.007	2.77	9e-10	2e-08
cg18197392	2.8	0.007	1.69	0.0001	0.0009
cg01587682	2.81	0.007	2.23	5e-07	7e-06
cg12478331	2.8	0.007	1.74	8e-05	0.0006
cg11086764	2.83	0.007	3.73	2e-15	1e-13
cg18177616	2.81	0.007	2.03	4e-06	5e-05
cg02787562	2.79	0.007	-2.17	3e-06	3e-05
cg15251385	2.8	0.007	1.81	4e-05	0.0003
cg11111083	2.8	0.007	-2.89	2e-09	3e-08
cg07454491	2.83	0.007	3.32	7e-13	3e-11
cg14065127	2.83	0.007	3.41	2e-13	9e-12
cg08215379	2.81	0.007	-4.47	5e-18	4e-16
cg22395573	2.8	0.007	1.85	3e-05	0.0002
cg03943135	2.79	0.007	-2.65	2e-08	4e-07
cg06540859	2.81	0.007	-4.78	9e-20	1e-17
cg26955512	2.79	0.007	-2.58	4e-08	7e-07
cg12387154	2.8	0.007	1.85	3e-05	0.0002
cg15556502	2.81	0.007	2.4	8e-08	1e-06
cg09626131	2.78	0.007	-1.88	4e-05	0.0003
cg18565473	2.8	0.007	1.92	1e-05	0.0001
cg26983430	-2.79	0.007	-2.99	5e-10	1e-08
cg05613002	2.8	0.007	1.74	7e-05	0.0006
cg09319393	2.8	0.007	-3.09	2e-10	4e-09
cg06839900	2.8	0.007	1.8	4e-05	0.0004
cg10379890	2.8	0.007	1.91	1e-05	0.0001
cg08223534	-2.8	0.007	-3.2	4e-11	1e-09
cg24291490	2.79	0.007	-3.07	2e-10	5e-09
cg12212311	2.8	0.007	1.75	7e-05	0.0005
cg04427003	2.82	0.007	3.17	5e-12	2e-10
cg02452209	-2.81	0.007	2.81	6e-10	1e-08
cg25832771	2.79	0.007	1.73	8e-05	0.0006
cg10357657	2.8	0.007	1.97	8e-06	8e-05
cg18364678	2.78	0.007	-2.55	5e-08	9e-07
cg09347151	2.79	0.007	-2.87	2e-09	4e-08
cg07583690	2.79	0.007	-2.8	4e-09	8e-08
cg06981242	2.79	0.007	-2.87	2e-09	4e-08
cg19092363	2.79	0.007	-3.27	2e-11	6e-10
cg05254049	2.78	0.007	-2.23	2e-06	2e-05
cg18828303	2.78	0.007	-2.29	8e-07	1e-05
cg14631386	2.8	0.007	2.24	5e-07	7e-06
cg01000789	2.8	0.007	-3.78	4e-14	2e-12
cg19168249	2.79	0.007	-3.02	3e-10	9e-09
cg27085741	2.81	0.007	3.08	2e-11	6e-10
cg00389552	-2.77	0.007	-2.19	2e-06	3e-05
cg09893465	2.81	0.007	-5.16	5e-22	8e-20
cg14775114	2.8	0.007	2.36	1e-07	2e-06
cg03830168	2.82	0.007	3.5	6e-14	3e-12
cg18707500	-2.78	0.007	-2.36	4e-07	6e-06
cg13069535	2.79	0.007	1.93	1e-05	0.0001
cg07838272	2.79	0.007	2.1	2e-06	3e-05
cg02352633	-2.78	0.007	-2.39	3e-07	4e-06
cg16005828	2.82	0.007	3.92	1e-16	9e-15
cg24720583	2.81	0.007	3.04	3e-11	9e-10
cg22829182	2.77	0.007	-2.22	2e-06	2e-05
cg11698035	2.8	0.007	2.42	6e-08	1e-06
cg26584528	2.8	0.007	2.39	9e-08	1e-06
cg02997982	2.79	0.007	2.11	2e-06	2e-05
cg06715672	2.76	0.007	-1.75	0.0001	0.0009
cg14940898	2.79	0.007	1.83	3e-05	0.0003
cg21741220	2.79	0.007	2.17	1e-06	1e-05
cg18092028	2.79	0.007	1.8	4e-05	0.0004
cg19267596	2.79	0.007	2.18	9e-07	1e-05
cg17851021	2.79	0.007	-4.37	2e-17	2e-15
cg16042149	2.78	0.007	1.75	7e-05	0.0005
cg02067983	2.78	0.007	1.84	3e-05	0.0003
cg04319921	2.79	0.007	2.15	1e-06	2e-05
cg16204757	2.78	0.007	-2.96	6e-10	1e-08
cg17389949	2.78	0.007	-3.22	3e-11	1e-09
cg10029186	2.79	0.007	2.04	4e-06	5e-05
cg07879739	2.79	0.007	2.33	2e-07	3e-06
cg09259037	2.78	0.007	1.91	1e-05	0.0001
cg19246110	2.82	0.007	5.12	1e-24	3e-22
cg00190738	-2.78	0.007	1.81	4e-05	0.0003
cg06700146	2.79	0.007	2.43	5e-08	9e-07
cg08594218	2.8	0.007	2.73	2e-09	3e-08
cg15224006	2.79	0.007	-5.03	3e-21	4e-19
cg16140952	2.77	0.007	-2.62	3e-08	5e-07
cg00974579	2.76	0.007	-2.15	3e-06	4e-05
cg22678952	2.78	0.007	1.92	1e-05	0.0001
cg02273041	2.81	0.007	3.67	5e-15	3e-13
cg20230569	2.79	0.007	-4.02	2e-15	1e-13
cg18691564	2.8	0.007	3.24	2e-12	8e-11
cg15755426	2.76	0.007	-1.97	2e-05	0.0002
cg00914218	2.78	0.007	-3.21	4e-11	1e-09
cg20172627	2.81	0.007	4.08	1e-17	1e-15
cg19998137	2.79	0.007	-4.2	2e-16	1e-14
cg27486812	2.77	0.007	-3.03	3e-10	7e-09
cg09682330	2.79	0.007	2.38	1e-07	2e-06
cg14671357	-2.76	0.007	-2.32	6e-07	8e-06
cg12413138	2.79	0.007	-5.12	9e-22	1e-19
cg06890432	2.8	0.007	2.83	4e-10	1e-08
cg11342452	2.79	0.007	2.83	5e-10	1e-08
cg16949120	2.78	0.007	1.81	4e-05	0.0003
cg26032101	2.79	0.007	2.32	2e-07	3e-06
cg25149927	-2.77	0.007	-3.12	1e-10	3e-09
cg23875045	2.76	0.007	-2.13	4e-06	4e-05
cg08850949	-2.78	0.007	1.95	1e-05	0.0001
cg18403317	2.78	0.007	-3.58	4e-13	2e-11
cg01229943	2.75	0.007	-1.83	6e-05	0.0005
cg07327144	2.78	0.007	2.25	4e-07	6e-06
cg08898155	2.8	0.007	3.21	3e-12	1e-10
cg11452221	2.77	0.007	1.83	3e-05	0.0003
cg03301200	2.78	0.007	2.24	5e-07	7e-06
cg26505478	2.78	0.007	-3.67	1e-13	6e-12
cg23694557	2.78	0.007	-4.02	2e-15	1e-13
cg27470213	2.79	0.007	2.68	3e-09	7e-08
cg00767637	2.78	0.007	-3.59	4e-13	2e-11
cg19854896	2.78	0.007	-4.73	2e-19	2e-17
cg06102971	2.78	0.007	-4.13	4e-16	3e-14
cg12276203	-2.78	0.007	2.08	3e-06	3e-05
cg12683944	2.78	0.007	2.03	5e-06	5e-05
cg25888700	2.77	0.007	-3.26	2e-11	6e-10
cg14590098	2.8	0.007	4.15	4e-18	4e-16
cg27387615	2.77	0.007	-3.33	9e-12	3e-10
cg22224597	2.79	0.007	2.95	1e-10	3e-09
cg25280433	2.77	0.007	1.98	7e-06	8e-05
cg06492005	2.75	0.007	-2.11	5e-06	5e-05
cg08318212	2.78	0.008	2.55	1e-08	3e-07
cg02467518	2.77	0.008	-3.68	1e-13	6e-12
cg05707218	2.76	0.008	-2.86	2e-09	4e-08
cg00850648	2.75	0.008	-2.02	1e-05	0.0001
cg25553799	2.78	0.008	2.52	2e-08	3e-07
cg03998227	2.74	0.008	-1.75	0.0001	0.0009
cg11215976	2.76	0.008	1.71	0.0001	0.0008
cg01906905	2.74	0.008	-1.75	0.0001	0.0009
cg12244581	2.79	0.008	3.37	3e-13	1e-11
cg17379325	2.76	0.008	1.85	3e-05	0.0002
cg08641579	2.77	0.008	1.96	9e-06	9e-05
cg23756381	2.78	0.008	3.1	1e-11	4e-10
cg15347189	2.77	0.008	2.19	8e-07	1e-05
cg00612595	2.76	0.008	1.85	3e-05	0.0002
cg06084952	2.74	0.008	-2.04	9e-06	9e-05
cg03654895	2.77	0.008	-3.79	3e-14	2e-12
cg09892426	2.78	0.008	3.25	2e-12	7e-11
cg23913995	2.77	0.008	2.56	1e-08	2e-07
cg23608075	2.74	0.008	-1.94	2e-05	0.0002
cg24818939	2.77	0.008	-4.08	8e-16	5e-14
cg10347326	2.76	0.008	-3.27	2e-11	5e-10
cg05881455	2.76	0.008	1.69	0.0001	0.0009
cg18547262	2.76	0.008	2.08	3e-06	3e-05
cg03044249	2.77	0.008	2.69	2e-09	5e-08
cg15788661	2.76	0.008	-3.45	2e-12	8e-11
cg17891505	-2.76	0.008	1.87	2e-05	0.0002
cg24663315	2.74	0.008	-2.05	8e-06	8e-05
cg18819574	2.75	0.008	-3	4e-10	1e-08
cg04393989	2.74	0.008	-2.04	9e-06	9e-05
cg18206027	2.75	0.008	1.75	7e-05	0.0005
cg17602500	2.74	0.008	-2.16	3e-06	3e-05
cg18515545	2.74	0.008	-2.12	4e-06	5e-05
cg14460968	2.76	0.008	1.91	2e-05	0.0001
cg04534926	2.79	0.008	4.47	3e-20	4e-18
cg15316843	2.77	0.008	2.66	4e-09	8e-08
cg01063759	2.76	0.008	1.99	7e-06	7e-05
cg13962212	2.76	0.008	2.24	5e-07	7e-06
cg22035815	2.74	0.008	-2.29	8e-07	1e-05
cg25645840	2.76	0.008	-4.33	3e-17	2e-15
cg09583464	2.74	0.008	-2.43	2e-07	3e-06
cg00779763	2.77	0.008	-5.11	1e-21	2e-19
cg07535903	-2.76	0.008	2.22	6e-07	8e-06
cg27381383	2.75	0.008	-3.35	7e-12	2e-10
cg10646950	-2.73	0.008	-2.08	6e-06	7e-05
cg19082131	2.73	0.008	-1.76	0.0001	0.0008
cg18147067	2.75	0.008	-3.79	3e-14	1e-12
cg09375377	2.74	0.008	-2.81	3e-09	7e-08
cg14923157	2.75	0.008	1.93	1e-05	0.0001
cg11371160	2.74	0.008	-2.62	3e-08	5e-07
cg00841692	2.73	0.008	-2	1e-05	0.0001
cg25023043	2.75	0.008	1.76	6e-05	0.0005
cg00645049	2.76	0.008	-4.61	8e-19	7e-17
cg10647703	2.73	0.008	-2.02	1e-05	0.0001
cg21209948	2.73	0.008	-2.04	9e-06	9e-05
cg23094728	-2.73	0.008	-2.15	3e-06	4e-05
cg18132916	2.75	0.008	2.2	8e-07	1e-05
cg04856605	2.73	0.008	-2.18	2e-06	3e-05
cg08782677	2.75	0.008	-3.46	2e-12	7e-11
cg01924596	2.76	0.008	2.67	3e-09	7e-08
cg27586487	2.75	0.008	2.1	2e-06	2e-05
cg15988734	2.75	0.008	-3.47	2e-12	6e-11
cg06219793	2.77	0.008	3.06	2e-11	7e-10
cg23218760	2.74	0.008	1.78	5e-05	0.0004
cg08450280	2.77	0.008	3.18	4e-12	2e-10
cg17315500	2.75	0.008	2.36	1e-07	2e-06
cg10701490	2.72	0.008	-1.84	5e-05	0.0004
cg04574507	-2.74	0.008	1.8	4e-05	0.0004
cg05417607	2.75	0.008	-4.03	2e-15	1e-13
cg12440549	2.75	0.008	2.49	3e-08	5e-07
cg00534919	2.74	0.008	1.78	5e-05	0.0004
cg07947490	2.77	0.008	3.44	1e-13	6e-12
cg16237204	-2.76	0.008	2.56	1e-08	2e-07
cg18932686	2.75	0.008	-3.96	4e-15	2e-13
cg12468189	2.72	0.008	-2.02	1e-05	0.0001
cg01106529	2.75	0.008	2.02	5e-06	6e-05
cg13714689	2.73	0.008	-2.7	1e-08	2e-07
cg12589433	2.72	0.008	-1.91	3e-05	0.0003
cg12061216	2.73	0.008	-2.42	2e-07	3e-06
cg13834146	2.78	0.008	4.77	3e-22	5e-20
cg12634932	2.75	0.008	2.16	1e-06	1e-05
cg15672437	2.75	0.008	2.34	2e-07	3e-06
cg23481169	2.73	0.008	-2.82	3e-09	7e-08
cg05057634	2.76	0.008	3.32	7e-13	3e-11
cg13823144	2.73	0.008	-3.05	2e-10	6e-09
cg26901714	2.73	0.008	-3.01	4e-10	1e-08
cg12098872	2.77	0.008	4.28	6e-19	6e-17
cg12901650	2.73	0.008	-2.5	1e-07	2e-06
cg24152857	2.72	0.008	-2.37	4e-07	5e-06
cg11254573	-2.74	0.008	1.95	1e-05	0.0001
cg21142420	2.74	0.008	-3.54	7e-13	3e-11
cg13768360	-2.75	0.008	2.52	2e-08	4e-07
cg20972834	2.73	0.008	-2.76	6e-09	1e-07
cg24479484	2.75	0.008	-4.49	4e-18	4e-16
cg02011374	2.74	0.008	1.86	2e-05	0.0002
cg14428146	2.74	0.008	2.08	3e-06	3e-05
cg03745002	2.74	0.008	2.09	2e-06	3e-05
cg11653864	2.74	0.008	-4.24	1e-16	7e-15
cg07875884	2.75	0.008	-6.19	4e-28	1e-25
cg24911113	2.73	0.008	1.81	4e-05	0.0003
cg20619374	2.76	0.008	3.36	4e-13	2e-11
cg16797691	2.76	0.008	3.34	5e-13	2e-11
cg13315970	2.73	0.008	1.71	9e-05	0.0007
cg18690395	2.75	0.008	2.83	4e-10	1e-08
cg06358541	2.75	0.008	2.72	2e-09	4e-08
cg08374552	2.73	0.008	-3.36	6e-12	2e-10
cg14558529	2.74	0.008	2.18	9e-07	1e-05
cg21183256	2.74	0.008	2.14	1e-06	2e-05
cg07436418	2.74	0.008	1.94	1e-05	0.0001
cg25411207	2.75	0.008	2.86	3e-10	8e-09
cg08825929	2.74	0.008	2.23	5e-07	7e-06
cg17906803	2.72	0.008	-2.7	1e-08	2e-07
cg04942107	-2.74	0.008	2.21	7e-07	9e-06
cg14070204	-2.74	0.008	2.08	3e-06	3e-05
cg15648729	2.71	0.008	-1.99	1e-05	0.0001
cg03823092	2.73	0.008	-2.98	5e-10	1e-08
cg24156613	-2.72	0.008	-2.55	6e-08	1e-06
cg25827490	2.76	0.008	4.35	2e-19	2e-17
cg23192899	2.74	0.008	2.14	1e-06	2e-05
cg17226356	2.71	0.008	-1.79	8e-05	0.0006
cg03605032	2.73	0.008	-3.48	2e-12	6e-11
cg00347904	2.73	0.008	1.74	7e-05	0.0006
cg06558166	2.74	0.008	-4.31	4e-17	3e-15
cg16678024	2.73	0.008	-3.84	2e-14	9e-13
cg11641595	2.74	0.008	-5.1	1e-21	2e-19
cg00287322	2.75	0.008	2.75	1e-09	3e-08
cg22418737	2.75	0.008	3.28	1e-12	5e-11
cg02285579	2.71	0.008	-2	1e-05	0.0001
cg03475285	2.75	0.008	2.8	7e-10	2e-08
cg03750993	2.71	0.008	-2.25	1e-06	2e-05
cg06789824	-2.74	0.008	2.47	4e-08	6e-07
cg04048259	2.73	0.008	1.69	0.0001	0.0008
cg23558337	2.75	0.008	2.84	4e-10	9e-09
cg05763324	-2.74	0.008	2.66	4e-09	8e-08
cg06135139	2.73	0.008	1.89	2e-05	0.0002
cg07558833	2.73	0.008	-3.22	3e-11	1e-09
cg23060872	2.74	0.008	2.67	3e-09	7e-08
cg25363564	-2.74	0.008	2.34	2e-07	2e-06
cg26807533	2.71	0.008	-1.86	5e-05	0.0004
cg08248532	2.71	0.008	-1.92	3e-05	0.0002
cg21544051	2.71	0.008	-2.32	6e-07	9e-06
cg22495480	2.74	0.008	2.77	9e-10	2e-08
cg12614912	2.71	0.008	-2.09	6e-06	6e-05
cg13639451	2.74	0.008	-6.12	1e-27	4e-25
cg14907769	2.72	0.008	1.72	9e-05	0.0007
cg25733708	2.73	0.008	2.03	4e-06	5e-05
cg24465224	2.71	0.008	-2.51	8e-08	1e-06
cg11320810	2.73	0.008	-3.67	1e-13	6e-12
cg23174616	2.72	0.008	1.73	8e-05	0.0006
cg24133569	2.72	0.008	1.88	2e-05	0.0002
cg10429608	2.73	0.008	2.26	4e-07	6e-06
cg18482164	2.73	0.008	2.2	8e-07	1e-05
cg11878365	2.73	0.008	2.17	1e-06	1e-05
cg22148138	2.75	0.008	4.01	3e-17	3e-15
cg01776592	2.72	0.008	1.83	3e-05	0.0003
cg14488913	-2.73	0.008	2.25	5e-07	6e-06
cg15326755	-2.73	0.008	2.56	1e-08	3e-07
cg16120788	2.72	0.008	1.72	9e-05	0.0007
cg06424097	2.74	0.008	2.69	2e-09	5e-08
cg24184541	2.73	0.009	-4.68	3e-19	3e-17
cg16205854	2.72	0.009	1.83	3e-05	0.0003
cg12696488	-2.74	0.009	3.25	2e-12	7e-11
cg01173474	2.73	0.009	-3.97	3e-15	2e-13
cg20832009	2.71	0.009	-2.41	3e-07	4e-06
cg09612786	2.72	0.009	1.98	8e-06	8e-05
cg19851594	2.72	0.009	1.86	2e-05	0.0002
cg12058840	2.71	0.009	-2.54	6e-08	1e-06
cg21004924	2.73	0.009	-4.73	2e-19	2e-17
cg22116398	2.71	0.009	-3.11	1e-10	3e-09
cg05842348	2.73	0.009	2.26	4e-07	5e-06
cg11658975	2.71	0.009	-2.45	2e-07	2e-06
cg05392989	2.7	0.009	-1.99	1e-05	0.0001
cg06513733	2.7	0.009	-2.02	1e-05	0.0001
cg13627141	2.7	0.009	-1.75	0.0001	0.0009
cg00303982	2.72	0.009	2.11	2e-06	2e-05
cg09238180	2.72	0.009	1.96	9e-06	9e-05
cg00236249	2.72	0.009	-3.47	2e-12	6e-11
cg20792062	2.72	0.009	2.24	5e-07	7e-06
cg09260441	2.74	0.009	3.81	6e-16	4e-14
cg23472708	2.74	0.009	3.93	1e-16	8e-15
cg09781635	2.71	0.009	-3.4	4e-12	1e-10
cg04475027	2.72	0.009	2.28	3e-07	5e-06
cg20970875	2.72	0.009	2.36	1e-07	2e-06
cg17622527	2.73	0.009	2.91	2e-10	5e-09
cg11889068	2.72	0.009	1.95	1e-05	0.0001
cg00529027	2.71	0.009	-2.67	2e-08	3e-07
cg26441627	-2.72	0.009	2.41	7e-08	1e-06
cg00473916	-2.71	0.009	1.81	4e-05	0.0003
cg08526825	2.71	0.009	1.9	2e-05	0.0002
cg11327004	2.72	0.009	-3.88	1e-14	5e-13
cg23572376	2.73	0.009	3.09	1e-11	5e-10
cg11099006	2.74	0.009	3.49	6e-14	3e-12
cg04205107	2.72	0.009	2.17	1e-06	1e-05
cg02300154	2.72	0.009	1.99	7e-06	7e-05
cg11977686	2.75	0.009	4.85	9e-23	2e-20
cg16655661	2.7	0.009	-2.12	4e-06	5e-05
cg20421037	2.72	0.009	-3.84	2e-14	9e-13
cg04919858	2.72	0.009	1.99	7e-06	7e-05
cg03886192	2.71	0.009	1.96	9e-06	9e-05
cg08695703	2.69	0.009	-1.8	7e-05	0.0006
cg05542681	2.71	0.009	1.73	8e-05	0.0006
cg21960840	2.7	0.009	-2.48	1e-07	2e-06
cg03723497	2.72	0.009	2.06	3e-06	4e-05
cg19396878	2.72	0.009	2.24	5e-07	7e-06
cg21092342	-2.72	0.009	2.21	7e-07	9e-06
cg04183237	2.71	0.009	-3.36	6e-12	2e-10
cg14019193	2.71	0.009	2.12	2e-06	2e-05
cg04070995	-2.72	0.009	-4.29	5e-17	4e-15
cg23862713	2.7	0.009	-2.4	3e-07	4e-06
cg16117125	2.7	0.009	-3.04	3e-10	7e-09
cg21045560	2.71	0.009	-3.1	1e-10	4e-09
cg11833968	2.71	0.009	1.81	4e-05	0.0003
cg25942318	2.69	0.009	-2.06	7e-06	8e-05
cg21698718	2.69	0.009	-2.15	3e-06	4e-05
cg21678461	2.73	0.009	3.47	8e-14	4e-12
cg06412582	2.74	0.009	4.46	4e-20	5e-18
cg10356613	2.71	0.009	1.8	4e-05	0.0004
cg12243452	2.71	0.009	1.95	1e-05	0.0001
cg15032142	2.73	0.009	3.76	1e-15	8e-14
cg21231944	2.71	0.009	2.1	2e-06	3e-05
cg01259029	2.71	0.009	2.19	9e-07	1e-05
cg01616178	2.73	0.009	3.28	1e-12	5e-11
cg23484755	2.72	0.009	2.36	1e-07	2e-06
cg13881964	2.69	0.009	-2.46	1e-07	2e-06
cg25332298	2.71	0.009	2.08	3e-06	3e-05
cg10664618	2.69	0.009	-2.04	9e-06	9e-05
cg26548351	2.71	0.009	-4.19	2e-16	1e-14
cg06862410	2.7	0.009	-2.59	4e-08	7e-07
cg23065934	2.71	0.009	1.84	3e-05	0.0003
cg06675375	2.73	0.009	3.84	4e-16	3e-14
cg26796135	2.71	0.009	2.04	4e-06	4e-05
cg19928247	2.71	0.009	-4.13	5e-16	3e-14
cg16642360	-2.7	0.009	1.83	3e-05	0.0003
cg24297873	2.71	0.009	-4.44	8e-18	6e-16
cg24093176	-2.71	0.009	1.94	1e-05	0.0001
cg05109619	2.71	0.009	-4.23	1e-16	9e-15
cg01440556	2.69	0.009	-2.63	3e-08	5e-07
cg24551459	2.69	0.009	-2.16	3e-06	3e-05
cg03679269	2.68	0.009	-1.95	2e-05	0.0002
cg06673178	2.71	0.009	-4.1	6e-16	4e-14
cg04294888	2.72	0.009	3.04	3e-11	9e-10
cg20380368	2.7	0.009	-3.07	2e-10	5e-09
cg09342610	2.68	0.009	-1.77	0.0001	0.0007
cg13613682	2.7	0.009	-3.12	1e-10	3e-09
cg03099208	2.7	0.009	1.84	3e-05	0.0003
cg04707863	2.73	0.009	4.32	3e-19	3e-17
cg26205771	2.7	0.009	1.71	0.0001	0.0008
cg02344820	2.73	0.009	3.58	2e-14	9e-13
cg03088756	-2.69	0.009	-2.25	1e-06	2e-05
cg08312626	2.7	0.009	1.95	1e-05	0.0001
cg22147917	2.7	0.009	-3.58	4e-13	2e-11
cg02910959	2.72	0.009	3.18	5e-12	2e-10
cg14550518	2.72	0.009	3.49	6e-14	3e-12
cg19679687	2.7	0.009	-3.49	1e-12	5e-11
cg03027179	2.71	0.009	2.23	6e-07	8e-06
cg03944921	2.71	0.009	-4.82	5e-20	6e-18
cg00302076	2.68	0.009	-1.98	2e-05	0.0002
cg14772107	2.7	0.009	-3.84	2e-14	8e-13
cg06621373	2.7	0.009	2.02	5e-06	5e-05
cg19992190	2.69	0.009	-2.87	2e-09	4e-08
cg00001583	2.7	0.009	2.09	2e-06	3e-05
cg18998000	2.71	0.009	-5.19	4e-22	6e-20
cg15499782	2.7	0.009	1.69	0.0001	0.0009
cg05134041	2.7	0.009	-3.84	2e-14	8e-13
cg23517115	2.72	0.009	-7.42	1e-35	2e-32
cg08737296	2.7	0.009	2.23	5e-07	7e-06
cg11419064	2.73	0.009	4.2	2e-18	2e-16
cg04683035	2.72	0.009	-7.04	3e-33	2e-30
cg15473186	2.7	0.009	1.77	6e-05	0.0005
cg01691530	2.72	0.009	3.13	9e-12	3e-10
cg01794473	2.71	0.009	2.47	4e-08	6e-07
cg04411052	2.69	0.009	-2.89	1e-09	3e-08
cg08958015	2.73	0.009	5.54	1e-27	5e-25
cg00628766	-2.7	0.009	2.28	3e-07	5e-06
cg04014504	2.7	0.009	-3.95	4e-15	2e-13
cg12629925	2.69	0.009	-3.2	4e-11	1e-09
cg27144223	2.68	0.009	-2.56	5e-08	8e-07
cg15715844	2.7	0.009	-3.51	1e-12	4e-11
cg06248480	2.7	0.009	2.38	1e-07	2e-06
cg13797960	2.7	0.009	-4.37	2e-17	1e-15
cg23601586	2.67	0.009	-1.86	5e-05	0.0004
cg13489005	2.69	0.009	-3.17	6e-11	2e-09
cg23729417	2.69	0.009	1.9	2e-05	0.0002
cg11172693	2.7	0.009	2.12	2e-06	2e-05
cg13391820	2.7	0.009	2.24	5e-07	7e-06
cg12250841	-2.71	0.009	2.74	1e-09	3e-08
cg04653083	2.69	0.009	-3.57	5e-13	2e-11
cg06772824	2.71	0.009	3.16	6e-12	2e-10
cg00028338	2.67	0.009	-1.81	7e-05	0.0006
cg25242498	2.7	0.009	-4.34	3e-17	2e-15
cg13575885	2.67	0.009	-1.74	0.0001	0.001
cg00020419	2.68	0.009	-2.44	2e-07	3e-06
cg09231482	2.68	0.009	-2.85	2e-09	5e-08
cg08359200	2.72	0.009	3.52	4e-14	2e-12
cg01737010	2.68	0.009	-2.73	8e-09	2e-07
cg26512254	2.69	0.009	1.89	2e-05	0.0002
cg01560464	2.67	0.009	-1.82	6e-05	0.0005
cg27112414	2.68	0.009	-2.76	6e-09	1e-07
cg18274791	-2.7	0.009	2.54	2e-08	3e-07
cg13441872	2.67	0.009	-2.04	9e-06	9e-05
cg00581583	2.68	0.009	-2.8	4e-09	8e-08
cg16615954	2.69	0.009	1.95	1e-05	0.0001
cg25223408	2.69	0.009	-3.62	3e-13	1e-11
cg21205654	2.68	0.009	-2.77	6e-09	1e-07
cg24399395	2.7	0.009	2.7	2e-09	5e-08
cg14751199	2.68	0.009	-3.16	7e-11	2e-09
cg06378770	2.69	0.009	2.11	2e-06	2e-05
cg00899976	2.67	0.009	-1.96	2e-05	0.0002
cg20348344	-2.69	0.009	-3.72	8e-14	4e-12
cg03905487	2.69	0.009	-3.58	4e-13	2e-11
cg04564030	2.69	0.009	2.32	2e-07	3e-06
cg15012484	2.69	0.009	2.07	3e-06	3e-05
cg12108730	2.7	0.009	2.56	1e-08	2e-07
cg07144715	2.68	0.009	-2.84	3e-09	6e-08
cg26189035	2.7	0.009	-4.48	4e-18	4e-16
cg08333333	2.69	0.009	1.84	3e-05	0.0003
cg14930000	-2.68	0.009	-2.9	1e-09	3e-08
cg21319323	2.7	0.009	2.88	2e-10	6e-09
cg05880302	-2.68	0.009	1.84	3e-05	0.0003
cg18689486	2.71	0.009	3.33	6e-13	2e-11
cg22762091	2.69	0.009	1.96	9e-06	9e-05
cg22174742	2.69	0.009	2.14	1e-06	2e-05
cg22814480	2.66	0.009	-1.79	9e-05	0.0007
cg06945800	2.69	0.009	-4.45	7e-18	6e-16
cg27474516	2.69	0.009	-4.18	2e-16	1e-14
cg24741068	2.69	0.009	-4.07	1e-15	6e-14
cg26350803	2.69	0.009	-4.23	1e-16	9e-15
cg16238993	2.71	0.009	4.01	3e-17	3e-15
cg05721877	-2.68	0.009	-2.87	2e-09	4e-08
cg16654801	2.68	0.009	1.77	6e-05	0.0005
cg01783070	2.69	0.009	2.49	3e-08	5e-07
cg17398003	2.68	0.009	1.95	1e-05	0.0001
cg20981089	2.67	0.009	-2.21	2e-06	2e-05
cg22978087	2.7	0.009	2.83	5e-10	1e-08
cg17601658	2.68	0.009	2.07	3e-06	3e-05
cg16533510	2.68	0.01	-3.78	4e-14	2e-12
cg14471402	2.68	0.01	-3.07	2e-10	5e-09
cg17330459	2.68	0.01	-3.61	3e-13	1e-11
cg01781649	2.68	0.01	-3.84	2e-14	9e-13
cg04784471	2.68	0.01	1.88	2e-05	0.0002
cg16108684	2.68	0.01	-4.01	2e-15	1e-13
cg26715952	2.69	0.01	2.62	6e-09	1e-07
cg22967080	-2.68	0.01	1.98	8e-06	8e-05
cg17328472	2.69	0.01	2.43	6e-08	9e-07
cg10700114	-2.68	0.01	2.16	1e-06	1e-05
cg25656978	2.69	0.01	-4.29	5e-17	4e-15
cg03741619	2.7	0.01	3.37	3e-13	1e-11
cg09016243	2.67	0.01	-2.75	6e-09	1e-07
cg08848711	2.68	0.01	-3.96	4e-15	2e-13
cg13996209	2.71	0.01	5.44	7e-27	2e-24
cg09868337	2.66	0.01	-1.88	4e-05	0.0003
cg21085701	-2.68	0.01	1.99	7e-06	7e-05
cg07951579	2.66	0.01	-1.86	5e-05	0.0004
cg01656168	2.71	0.01	4.6	5e-21	6e-19
cg21842944	2.69	0.01	-5.43	1e-23	3e-21
cg00346256	2.66	0.01	-2.09	6e-06	6e-05
cg00763725	2.67	0.01	-3.08	2e-10	5e-09
cg26979473	2.67	0.01	1.77	6e-05	0.0005
cg17588400	2.67	0.01	-2.64	2e-08	4e-07
cg04206665	2.67	0.01	-2.65	2e-08	4e-07
cg21831612	-2.68	0.01	1.98	7e-06	8e-05
cg25898550	2.67	0.01	1.81	4e-05	0.0003
cg23877831	2.68	0.01	2.02	5e-06	5e-05
cg07419801	2.68	0.01	-3.64	2e-13	9e-12
cg16756025	2.69	0.01	-4.87	3e-20	3e-18
cg16306898	2.69	0.01	2.92	1e-10	4e-09
cg03657791	2.67	0.01	-3.41	3e-12	1e-10
cg04998671	2.67	0.01	-2.7	1e-08	2e-07
cg00038131	2.68	0.01	-3.71	8e-14	4e-12
cg20983329	2.66	0.01	-2.16	3e-06	3e-05
cg27399753	2.66	0.01	-2.55	6e-08	1e-06
cg05650055	-2.69	0.01	2.8	7e-10	2e-08
cg26176649	2.65	0.01	-1.91	3e-05	0.0003
cg21116267	2.67	0.01	1.79	5e-05	0.0004
cg23429746	2.69	0.01	-5.19	4e-22	6e-20
cg11960719	2.66	0.01	-2.13	4e-06	4e-05
cg06083330	2.68	0.01	2.53	2e-08	3e-07
cg23709290	2.65	0.01	-2.01	1e-05	0.0001
cg11235152	2.69	0.01	2.79	7e-10	2e-08
cg02423318	2.7	0.01	3.73	2e-15	1e-13
cg05424879	2.66	0.01	-2.69	1e-08	3e-07
cg09581098	2.65	0.01	-2.1	5e-06	6e-05
cg18031270	2.7	0.01	4.24	1e-18	1e-16
cg25365565	2.7	0.01	4.91	3e-23	6e-21
cg19149899	-2.68	0.01	2.46	4e-08	7e-07
cg07964833	2.67	0.01	1.95	1e-05	0.0001
cg13331550	2.67	0.01	2.08	3e-06	3e-05
cg21691166	2.67	0.01	2.01	5e-06	6e-05
cg10908188	-2.67	0.01	1.68	0.0001	0.0009
cg09035552	2.67	0.01	-3.15	7e-11	2e-09
cg21666768	-2.67	0.01	1.97	8e-06	9e-05
cg07554053	-2.67	0.01	1.79	5e-05	0.0004
cg12495649	2.68	0.01	-4.47	5e-18	4e-16
cg21999614	2.65	0.01	-2.23	2e-06	2e-05
cg09793827	2.65	0.01	-1.78	9e-05	0.0007
cg18764513	2.67	0.01	1.78	5e-05	0.0004
cg24618413	-2.65	0.01	-2.13	4e-06	4e-05
cg13586944	2.66	0.01	-2.61	3e-08	6e-07
cg22126266	2.68	0.01	2.48	3e-08	6e-07
cg20152891	2.67	0.01	2.16	1e-06	1e-05
cg09705922	2.66	0.01	-3.2	4e-11	1e-09
cg04495670	2.67	0.01	1.9	2e-05	0.0002
cg11926839	2.66	0.01	-2.73	9e-09	2e-07
cg12280471	-2.66	0.01	1.78	5e-05	0.0004
cg25777540	2.66	0.01	-3.33	9e-12	3e-10
cg23627980	2.65	0.01	-2.52	8e-08	1e-06
cg18167955	2.67	0.01	1.84	3e-05	0.0003
cg21210962	2.68	0.01	2.49	3e-08	5e-07
cg18451114	2.66	0.01	1.73	8e-05	0.0006
cg03635300	2.68	0.01	2.79	8e-10	2e-08
cg06914048	-2.68	0.01	-5.19	3e-22	5e-20
cg26680189	2.67	0.01	-4.44	8e-18	6e-16
cg25187049	-2.67	0.01	2.2	7e-07	1e-05
cg26570179	2.68	0.01	2.85	3e-10	8e-09
cg14455998	2.66	0.01	1.7	0.0001	0.0008
cg12998491	2.7	0.01	5.08	2e-24	5e-22
cg07117674	2.66	0.01	1.92	1e-05	0.0001
cg10409919	2.67	0.01	2.45	5e-08	8e-07
cg23817672	2.66	0.01	-3.18	5e-11	2e-09
cg05593589	-2.68	0.01	2.84	4e-10	1e-08
cg14864365	2.67	0.01	-4.42	1e-17	8e-16
cg22690188	2.65	0.01	-2.34	5e-07	7e-06
cg09720515	2.67	0.01	-4.08	8e-16	5e-14
cg04973839	2.67	0.01	-5	5e-21	6e-19
cg03314195	2.7	0.01	5.86	8e-30	4e-27
cg09070760	-2.66	0.01	2.08	3e-06	3e-05
cg19742789	2.66	0.01	1.72	9e-05	0.0007
cg16119423	2.64	0.01	-1.74	0.0001	0.0009
cg26811602	2.64	0.01	-1.86	5e-05	0.0004
cg10313043	2.64	0.01	-2	1e-05	0.0001
cg15531536	-2.66	0.01	1.9	2e-05	0.0002
cg08039301	2.66	0.01	2.17	1e-06	1e-05
cg14324200	2.66	0.01	2.14	1e-06	2e-05
cg13856573	2.66	0.01	-3.67	1e-13	6e-12
cg00277048	2.65	0.01	-2.62	3e-08	5e-07
cg04055053	2.64	0.01	-1.95	2e-05	0.0002
cg17650713	2.64	0.01	-2.16	3e-06	3e-05
cg03601053	-2.64	0.01	-2.43	2e-07	3e-06
cg15579650	2.65	0.01	-2.78	5e-09	1e-07
cg24873414	-2.65	0.01	-2.54	7e-08	1e-06
cg17155167	2.66	0.01	2.04	4e-06	4e-05
cg00063174	2.67	0.01	2.57	1e-08	2e-07
cg18641697	2.64	0.01	-1.83	6e-05	0.0005
cg12650780	2.65	0.01	-2.99	5e-10	1e-08
cg26589448	2.64	0.01	-1.99	1e-05	0.0001
cg09418475	2.66	0.01	-3.95	4e-15	2e-13
cg07381788	-2.65	0.01	1.72	9e-05	0.0007
cg21572316	2.67	0.01	3.11	1e-11	4e-10
cg02125910	2.67	0.01	2.66	4e-09	8e-08
cg03697766	-2.65	0.01	1.82	4e-05	0.0003
cg23741863	2.68	0.01	3.95	8e-17	6e-15
cg23230584	2.66	0.01	1.91	2e-05	0.0001
cg07223937	2.64	0.01	-1.93	2e-05	0.0002
cg09310980	2.67	0.01	-5.6	1e-24	3e-22
cg08614574	-2.65	0.01	-3.44	2e-12	9e-11
cg23720732	2.68	0.01	3.74	2e-15	1e-13
cg19266778	2.65	0.01	-3.35	7e-12	2e-10
cg05364570	2.65	0.01	-2.92	1e-09	2e-08
cg17376045	2.63	0.01	-1.82	7e-05	0.0005
cg05441864	2.65	0.01	-2.83	3e-09	6e-08
cg15790037	2.66	0.01	2.11	2e-06	2e-05
cg09319291	2.64	0.01	-2.34	5e-07	7e-06
cg26622320	2.66	0.01	2.41	8e-08	1e-06
cg05961595	2.63	0.01	-1.95	2e-05	0.0002
cg08322102	2.66	0.01	2.21	7e-07	9e-06
cg10990737	2.63	0.01	-1.88	4e-05	0.0003
cg24258699	2.65	0.01	1.75	7e-05	0.0005
cg01314165	2.64	0.01	-2.51	8e-08	1e-06
cg26158279	2.65	0.01	2	6e-06	6e-05
cg12800030	2.66	0.01	2.21	7e-07	9e-06
cg21483264	2.64	0.01	-2.49	1e-07	2e-06
cg04225046	2.64	0.01	-3.03	3e-10	7e-09
cg16966043	2.66	0.01	2.27	4e-07	5e-06
cg24888621	2.65	0.01	-3.18	5e-11	1e-09
cg23143524	2.64	0.01	-2.74	7e-09	1e-07
cg20451131	2.64	0.01	-3	4e-10	1e-08
cg13682722	2.65	0.01	1.81	4e-05	0.0003
cg02233493	2.63	0.01	-1.84	5e-05	0.0005
cg19406182	2.65	0.01	1.89	2e-05	0.0002
cg02776664	2.65	0.01	2.05	4e-06	4e-05
cg18759693	2.65	0.01	2.06	3e-06	4e-05
cg23401912	2.65	0.01	1.99	7e-06	7e-05
cg08940378	2.63	0.01	-2.21	2e-06	2e-05
cg09568464	2.68	0.01	4.24	1e-18	1e-16
cg04180723	2.64	0.01	-2.99	4e-10	1e-08
cg00918541	2.67	0.01	3.15	7e-12	2e-10
cg02010682	2.66	0.01	2.43	6e-08	1e-06
cg04241572	2.63	0.01	-2.48	1e-07	2e-06
cg18780751	2.63	0.01	-2.07	7e-06	7e-05
cg23936476	2.65	0.01	-3.83	2e-14	1e-12
cg19937098	-2.64	0.01	-2.82	3e-09	7e-08
cg10013343	2.67	0.01	3.38	3e-13	1e-11
cg10407245	2.64	0.01	-3.34	8e-12	3e-10
cg00634642	2.64	0.01	-3.01	4e-10	9e-09
cg08784874	2.63	0.01	-2.53	7e-08	1e-06
cg13944632	2.63	0.01	-2.43	2e-07	3e-06
cg12164248	2.66	0.01	2.84	4e-10	1e-08
cg18818432	2.62	0.01	-1.74	0.0001	0.001
cg10648670	2.65	0.01	2.06	3e-06	4e-05
cg10109841	2.65	0.01	2.04	4e-06	4e-05
cg24539090	-2.64	0.01	1.73	9e-05	0.0007
cg19490917	2.65	0.01	2.24	5e-07	6e-06
cg09187740	-2.64	0.011	1.88	2e-05	0.0002
cg04386144	2.66	0.011	3.27	1e-12	5e-11
cg01078989	2.65	0.011	2.46	4e-08	7e-07
cg06299427	2.63	0.011	-2.03	1e-05	0.0001
cg00230685	2.63	0.011	-2.24	1e-06	2e-05
cg08219438	2.65	0.011	2.4	8e-08	1e-06
cg09435929	2.65	0.011	2.39	9e-08	1e-06
cg11762838	2.64	0.011	-3.33	9e-12	3e-10
cg03211381	-2.64	0.011	1.92	1e-05	0.0001
cg27422872	2.66	0.011	3.27	1e-12	5e-11
cg23710218	2.64	0.011	2.08	3e-06	3e-05
cg14455170	2.65	0.011	2.22	6e-07	8e-06
cg02896496	2.64	0.011	-3.01	4e-10	1e-08
cg03687241	2.62	0.011	-1.89	4e-05	0.0003
cg11091113	2.64	0.011	2.08	3e-06	3e-05
cg08305551	2.64	0.011	2.08	3e-06	3e-05
cg06780705	2.65	0.011	2.4	8e-08	1e-06
cg14104369	2.64	0.011	2.06	3e-06	4e-05
cg22491548	2.64	0.011	2.07	3e-06	3e-05
cg01086868	2.64	0.011	-3.56	5e-13	2e-11
cg11946618	-2.65	0.011	2.55	1e-08	3e-07
cg02700194	2.62	0.011	-1.87	4e-05	0.0004
cg18422972	-2.62	0.011	-2.18	2e-06	3e-05
cg16546503	2.64	0.011	1.89	2e-05	0.0002
cg12630714	2.64	0.011	2.02	5e-06	5e-05
cg16546016	2.64	0.011	1.83	3e-05	0.0003
cg05205647	2.64	0.011	1.89	2e-05	0.0002
cg19718903	2.63	0.011	-2.9	1e-09	3e-08
cg05152459	2.63	0.011	-2.77	5e-09	1e-07
cg23808946	2.66	0.011	3.51	5e-14	2e-12
cg23042138	2.62	0.011	-1.79	8e-05	0.0007
cg15549927	2.63	0.011	1.68	0.0001	0.001
cg25253677	2.65	0.011	2.92	1e-10	4e-09
cg00245012	2.62	0.011	-1.93	2e-05	0.0002
cg25598530	2.64	0.011	2.27	3e-07	5e-06
cg07105412	2.62	0.011	-1.82	7e-05	0.0005
cg12581627	2.64	0.011	2.24	5e-07	6e-06
cg03825574	2.63	0.011	-2.52	8e-08	1e-06
cg03834574	2.65	0.011	-4.61	9e-19	8e-17
cg18336502	2.62	0.011	-1.78	9e-05	0.0007
cg15183083	2.65	0.011	2.69	3e-09	6e-08
cg16826739	2.62	0.011	-2.03	1e-05	0.0001
cg02282640	2.63	0.011	-2.93	9e-10	2e-08
cg04468543	2.64	0.011	2.11	2e-06	2e-05
cg11256607	2.64	0.011	2.42	6e-08	1e-06
cg25294502	2.66	0.011	4.01	3e-17	2e-15
cg01720742	2.66	0.011	4.07	1e-17	1e-15
cg00197313	2.65	0.011	3.09	1e-11	5e-10
cg19737633	2.64	0.011	1.98	7e-06	7e-05
cg02283535	2.64	0.011	-4.11	5e-16	3e-14
cg10912974	2.64	0.011	-3.76	5e-14	2e-12
cg26988215	2.66	0.011	4.6	4e-21	5e-19
cg02375289	2.63	0.011	1.72	9e-05	0.0007
cg05107500	2.64	0.011	2.29	3e-07	4e-06
cg14115730	2.64	0.011	2.5	3e-08	5e-07
cg14314451	2.63	0.011	-3.06	2e-10	6e-09
cg15444560	-2.65	0.011	2.96	9e-11	2e-09
cg00457932	-2.66	0.011	3.81	7e-16	4e-14
cg13894624	2.64	0.011	2.13	2e-06	2e-05
cg11021362	-2.62	0.011	-2.4	3e-07	4e-06
cg07741915	2.63	0.011	1.7	0.0001	0.0008
cg17639056	2.63	0.011	-3.33	9e-12	3e-10
cg04504578	-2.62	0.011	-2.46	1e-07	2e-06
cg22491225	2.65	0.011	2.85	4e-10	9e-09
cg14470895	2.64	0.011	2.15	1e-06	2e-05
cg18986576	-2.63	0.011	1.69	0.0001	0.0009
cg13184710	-2.63	0.011	-3.6	3e-13	1e-11
cg16661209	2.64	0.011	2.26	4e-07	5e-06
cg00935967	2.61	0.011	-1.78	9e-05	0.0007
cg02912158	2.62	0.011	-2.32	6e-07	8e-06
cg11967835	2.61	0.011	-1.79	9e-05	0.0007
cg09003527	2.63	0.011	-3.98	3e-15	2e-13
cg14037652	-2.64	0.011	2.33	2e-07	3e-06
cg17527589	-2.63	0.011	1.86	2e-05	0.0002
cg19384289	2.64	0.011	2.46	4e-08	7e-07
cg18344652	2.63	0.011	2.08	3e-06	3e-05
cg10382221	2.64	0.011	2.46	4e-08	7e-07
cg07428182	2.62	0.011	-2.65	2e-08	4e-07
cg02835467	2.63	0.011	1.94	1e-05	0.0001
cg03933846	2.61	0.011	-2.1	5e-06	5e-05
cg03422380	2.61	0.011	-1.98	2e-05	0.0001
cg07779444	2.63	0.011	2.11	2e-06	2e-05
cg25780434	-2.65	0.011	3.29	1e-12	4e-11
cg22958188	-2.62	0.011	1.68	0.0001	0.0009
cg23685102	2.64	0.011	-4.91	2e-20	2e-18
cg00267596	2.65	0.011	4.02	3e-17	2e-15
cg26688923	2.61	0.011	-1.77	0.0001	0.0008
cg16158407	2.61	0.011	-2.27	1e-06	1e-05
cg07557260	2.63	0.011	1.95	1e-05	0.0001
cg24263233	2.61	0.011	-1.84	5e-05	0.0004
cg22713976	2.64	0.011	2.81	6e-10	1e-08
cg06893302	2.61	0.011	-2.2	2e-06	2e-05
cg07104895	2.62	0.011	-2.86	2e-09	4e-08
cg04595983	2.63	0.011	2.55	1e-08	3e-07
cg00458505	2.63	0.011	-4.42	1e-17	8e-16
cg03965795	2.63	0.011	2.49	3e-08	5e-07
cg22362170	2.65	0.011	4.05	2e-17	1e-15
cg24366968	2.62	0.011	-2.88	2e-09	4e-08
cg17035182	2.62	0.011	-3.27	2e-11	6e-10
cg03691144	-2.63	0.011	2.58	1e-08	2e-07
cg09553014	2.61	0.011	-2.1	5e-06	6e-05
cg13131859	2.62	0.011	-3.84	2e-14	9e-13
cg13461241	2.64	0.011	3.56	2e-14	1e-12
cg04026379	2.63	0.011	-4.6	1e-18	9e-17
cg12217778	2.63	0.011	-3.93	5e-15	3e-13
cg02009228	2.61	0.011	-2.46	2e-07	2e-06
cg25845597	2.64	0.011	3.15	6e-12	2e-10
cg02131967	2.65	0.011	4.99	9e-24	2e-21
cg00353407	2.61	0.011	-2.38	3e-07	5e-06
cg18125865	2.65	0.011	4.61	4e-21	5e-19
cg12367389	2.63	0.011	2.87	3e-10	7e-09
cg14796708	2.62	0.011	1.94	1e-05	0.0001
cg08599259	2.64	0.011	3.54	3e-14	2e-12
cg04156889	2.64	0.011	3.3	9e-13	3e-11
cg03898631	2.64	0.011	3.17	5e-12	2e-10
cg13008935	2.61	0.011	-2.72	9e-09	2e-07
cg18136715	2.62	0.011	-3.38	5e-12	2e-10
cg20275203	-2.62	0.011	1.77	6e-05	0.0005
cg02072899	2.62	0.011	-3.75	5e-14	2e-12
cg05836951	2.62	0.011	2.03	5e-06	5e-05
cg05904135	2.62	0.011	1.89	2e-05	0.0002
cg12755246	2.6	0.011	-1.92	3e-05	0.0002
cg25191041	2.63	0.011	2.71	2e-09	5e-08
cg10047502	2.6	0.011	-1.78	9e-05	0.0007
cg04282594	2.63	0.011	2.75	1e-09	3e-08
cg04524851	2.62	0.011	-3.56	5e-13	2e-11
cg08359099	2.63	0.011	2.6	7e-09	1e-07
cg07788092	2.62	0.011	1.99	7e-06	7e-05
cg16966315	2.62	0.011	2.02	5e-06	5e-05
cg03915742	2.6	0.011	-2.19	2e-06	3e-05
cg15108047	-2.63	0.011	2.8	7e-10	2e-08
cg01758988	2.63	0.011	-5.74	2e-25	5e-23
cg26332985	2.61	0.011	-2.7	1e-08	2e-07
cg13473078	2.6	0.011	-2.16	3e-06	3e-05
cg15987088	2.62	0.011	2.42	6e-08	1e-06
cg12321193	-2.63	0.011	3.14	7e-12	3e-10
cg14884776	2.62	0.011	2.15	1e-06	2e-05
cg04773818	2.62	0.011	1.91	2e-05	0.0001
cg10274815	2.63	0.011	-5.47	8e-24	2e-21
cg21331369	2.6	0.011	-1.94	2e-05	0.0002
cg11646638	2.6	0.011	-1.9	3e-05	0.0003
cg18049299	2.61	0.011	-2.74	8e-09	2e-07
cg23554546	2.61	0.011	-3.57	5e-13	2e-11
cg06169760	2.6	0.011	-2.62	3e-08	5e-07
cg08404009	2.62	0.011	2.06	3e-06	4e-05
cg03171770	2.61	0.011	1.77	6e-05	0.0005
cg04893741	2.62	0.011	2.34	2e-07	2e-06
cg03732411	2.62	0.011	-4.39	2e-17	1e-15
cg24774770	2.62	0.011	-3.99	3e-15	1e-13
cg09020665	2.63	0.011	3.02	4e-11	1e-09
cg02292533	-2.63	0.011	2.81	6e-10	1e-08
cg11126497	2.6	0.011	-2.64	2e-08	4e-07
cg21293124	2.61	0.011	-3.26	2e-11	7e-10
cg17910121	2.61	0.011	1.96	9e-06	9e-05
cg11456513	2.6	0.011	-2.43	2e-07	3e-06
cg09041207	2.62	0.011	2.43	5e-08	9e-07
cg21859594	2.59	0.011	-2.08	7e-06	7e-05
cg19206010	2.62	0.011	-4.33	3e-17	2e-15
cg26351229	2.61	0.011	1.95	1e-05	0.0001
cg10130460	2.61	0.011	-3.39	4e-12	2e-10
cg09329606	-2.62	0.011	2.81	6e-10	1e-08
cg00464768	2.6	0.011	-2.7	1e-08	2e-07
cg07985890	-2.6	0.011	-2.87	2e-09	4e-08
cg20861314	-2.62	0.011	2.44	5e-08	9e-07
cg15260437	-2.61	0.011	2.19	8e-07	1e-05
cg14448195	-2.61	0.011	1.69	0.0001	0.0009
cg05088151	2.61	0.011	-3.45	2e-12	7e-11
cg27389529	2.6	0.011	-2.52	8e-08	1e-06
cg01519464	-2.61	0.011	2.09	2e-06	3e-05
cg10008501	2.61	0.011	1.73	8e-05	0.0006
cg17824401	2.6	0.011	-2.65	2e-08	4e-07
cg16696270	2.62	0.011	2.9	2e-10	5e-09
cg15149095	2.61	0.011	1.95	1e-05	0.0001
cg05014846	2.61	0.011	-3.6	3e-13	1e-11
cg17103856	2.61	0.011	-3.13	9e-11	3e-09
cg10835365	2.6	0.012	-2.72	9e-09	2e-07
cg16105676	2.61	0.012	2	6e-06	6e-05
cg12797828	-2.61	0.012	1.92	1e-05	0.0001
cg00522018	2.61	0.012	2.05	3e-06	4e-05
cg22221554	2.61	0.012	-4.41	1e-17	9e-16
cg21643298	-2.62	0.012	3.04	3e-11	9e-10
cg25353171	2.6	0.012	1.7	0.0001	0.0008
cg02266197	2.6	0.012	-2.48	1e-07	2e-06
cg06769546	2.62	0.012	2.58	1e-08	2e-07
cg08788438	2.61	0.012	-3.34	8e-12	3e-10
cg24599434	2.61	0.012	2.04	4e-06	5e-05
cg05827312	2.62	0.012	2.64	5e-09	1e-07
cg07581973	2.6	0.012	-2.98	5e-10	1e-08
cg23112505	2.61	0.012	-3.6	3e-13	1e-11
cg02162339	2.62	0.012	-5.06	2e-21	3e-19
cg08607710	2.6	0.012	-3.25	2e-11	7e-10
cg07198881	2.6	0.012	1.78	5e-05	0.0004
cg26541920	2.62	0.012	3.2	4e-12	1e-10
cg19595835	2.63	0.012	3.33	6e-13	2e-11
cg06616857	2.62	0.012	-5.36	4e-23	6e-21
cg09401099	2.61	0.012	2.29	3e-07	4e-06
cg01811882	-2.6	0.012	1.77	6e-05	0.0005
cg06163738	-2.61	0.012	2.16	1e-06	2e-05
cg21135135	2.62	0.012	2.8	6e-10	2e-08
cg02004156	2.59	0.012	-2.19	2e-06	3e-05
cg03450733	2.59	0.012	-2.58	4e-08	7e-07
cg26872137	2.61	0.012	2.26	4e-07	6e-06
cg13765939	2.6	0.012	1.79	5e-05	0.0004
cg12260798	2.61	0.012	2.04	4e-06	4e-05
cg02288667	2.6	0.012	-3.16	7e-11	2e-09
cg07159094	-2.6	0.012	1.77	5e-05	0.0005
cg02747563	-2.63	0.012	3.48	7e-14	3e-12
cg07809462	2.58	0.012	-1.8	8e-05	0.0006
cg10864145	2.62	0.012	3.09	1e-11	5e-10
cg11071231	2.61	0.012	1.96	9e-06	9e-05
cg24159214	2.61	0.012	2.5	2e-08	4e-07
cg05058103	2.59	0.012	-1.96	2e-05	0.0002
cg03596113	2.61	0.012	-3.7	9e-14	4e-12
cg01290688	2.59	0.012	-2.25	1e-06	2e-05
cg13297120	2.6	0.012	-2.83	3e-09	6e-08
cg01315572	2.61	0.012	2.05	4e-06	4e-05
cg06042004	2.61	0.012	-5	4e-21	6e-19
cg00623388	2.6	0.012	-2.77	5e-09	1e-07
cg25228746	2.62	0.012	2.76	1e-09	2e-08
cg17621966	2.59	0.012	-2.32	6e-07	8e-06
cg12368188	2.61	0.012	2.28	3e-07	4e-06
cg13176270	2.59	0.012	-2.28	9e-07	1e-05
cg18736676	2.59	0.012	-2.73	8e-09	2e-07
cg20926353	2.6	0.012	-2.84	2e-09	5e-08
cg04889072	2.61	0.012	2.25	4e-07	6e-06
cg13806096	2.61	0.012	-3.92	6e-15	3e-13
cg23586322	2.61	0.012	2.7	2e-09	5e-08
cg17046823	2.6	0.012	1.72	9e-05	0.0007
cg02630628	2.58	0.012	-1.78	9e-05	0.0007
cg19426572	2.59	0.012	-2.49	1e-07	2e-06
cg14332086	2.59	0.012	-2.74	8e-09	2e-07
cg09495643	2.63	0.012	4.21	2e-18	1e-16
cg08075528	2.61	0.012	-5.54	3e-24	6e-22
cg03839625	2.6	0.012	2.01	5e-06	6e-05
cg08617833	2.59	0.012	-2.41	2e-07	4e-06
cg19536407	-2.6	0.012	1.86	3e-05	0.0002
cg22881447	2.58	0.012	-2.12	4e-06	5e-05
cg04501840	2.6	0.012	2.21	6e-07	9e-06
cg04227961	2.6	0.012	2.05	4e-06	4e-05
cg03569283	2.58	0.012	-1.83	6e-05	0.0005
cg16113189	-2.6	0.012	2.39	9e-08	1e-06
cg10191725	2.59	0.012	-2.71	1e-08	2e-07
cg08668316	2.6	0.012	2.41	7e-08	1e-06
cg04817724	2.58	0.012	-2.36	4e-07	6e-06
cg10468385	2.59	0.012	-3.27	2e-11	5e-10
cg17977031	2.63	0.012	5.21	3e-25	7e-23
cg00688447	2.59	0.012	1.79	5e-05	0.0004
cg16814861	2.58	0.012	-1.84	5e-05	0.0004
cg08791697	2.6	0.012	-4.6	9e-19	9e-17
cg09006985	2.6	0.012	1.88	2e-05	0.0002
cg08214610	2.59	0.012	-2.76	6e-09	1e-07
cg05906502	2.58	0.012	-2.29	8e-07	1e-05
cg01381109	2.59	0.012	1.77	5e-05	0.0004
cg23505344	2.59	0.012	1.81	4e-05	0.0003
cg15107861	2.6	0.012	2.49	3e-08	5e-07
cg05208381	2.59	0.012	1.73	8e-05	0.0006
cg04111789	2.59	0.012	1.9	2e-05	0.0002
cg19764608	2.6	0.012	2.6	8e-09	2e-07
cg12423482	2.58	0.012	-1.89	3e-05	0.0003
cg07865580	2.58	0.012	-2.39	3e-07	4e-06
cg03167496	2.6	0.012	2.18	1e-06	1e-05
cg04784122	2.58	0.012	-2.13	4e-06	5e-05
cg23834765	2.59	0.012	-3.07	2e-10	5e-09
cg10143807	2.58	0.012	-2.36	4e-07	6e-06
cg21480464	2.58	0.012	-2.27	1e-06	1e-05
cg22419075	-2.57	0.012	-1.82	7e-05	0.0005
cg27086020	2.61	0.012	3.32	7e-13	3e-11
cg25874079	2.59	0.012	-3.36	6e-12	2e-10
cg13645300	2.6	0.012	-4.03	2e-15	9e-14
cg17162024	2.59	0.012	1.78	5e-05	0.0004
cg04371001	2.6	0.012	-4.51	3e-18	3e-16
cg08455380	2.59	0.012	1.91	2e-05	0.0001
cg02573613	2.57	0.012	-1.83	6e-05	0.0005
cg23839136	2.59	0.012	1.69	0.0001	0.0009
cg13298199	2.6	0.012	2.57	1e-08	2e-07
cg20207276	2.6	0.012	-4.5	4e-18	3e-16
cg07589612	2.61	0.012	3.52	4e-14	2e-12
cg02573587	2.57	0.012	-1.79	8e-05	0.0006
cg20044021	2.59	0.012	-3.49	1e-12	5e-11
cg08657361	2.59	0.012	1.85	3e-05	0.0002
cg20308403	2.6	0.012	-4.61	8e-19	7e-17
cg11662851	2.59	0.012	1.77	6e-05	0.0005
cg06755992	2.61	0.012	3.97	6e-17	4e-15
cg13799933	2.57	0.012	-1.84	5e-05	0.0004
cg01579322	2.59	0.012	-4.17	3e-16	2e-14
cg13556659	2.6	0.012	2.34	2e-07	3e-06
cg14040899	2.57	0.012	-2.04	9e-06	9e-05
cg08989564	-2.59	0.012	2.06	3e-06	4e-05
cg04971534	2.6	0.012	2.39	9e-08	1e-06
cg00644103	2.59	0.012	-3.67	1e-13	6e-12
cg01692757	2.58	0.012	-3.16	6e-11	2e-09
cg07811386	2.58	0.012	-2.85	2e-09	5e-08
cg11824956	2.59	0.012	2.26	4e-07	6e-06
cg27095847	2.59	0.012	-3.73	7e-14	3e-12
cg03239178	2.61	0.012	3.77	1e-15	7e-14
cg21538194	2.59	0.012	2.09	2e-06	3e-05
cg24674302	2.58	0.012	-2.8	4e-09	9e-08
cg00185829	2.59	0.012	2.25	4e-07	6e-06
cg17284804	2.59	0.012	2.13	2e-06	2e-05
cg20681184	2.58	0.012	-3.2	4e-11	1e-09
cg18097532	2.59	0.012	2.08	3e-06	3e-05
cg11202265	2.58	0.012	1.71	0.0001	0.0008
cg27465275	2.59	0.012	2.17	1e-06	1e-05
cg02977706	-2.57	0.012	-2.17	3e-06	3e-05
cg24740576	-2.59	0.012	2.04	4e-06	5e-05
cg11878419	2.57	0.012	-1.95	2e-05	0.0002
cg05896902	2.58	0.012	1.76	6e-05	0.0005
cg26694724	2.57	0.012	-2.08	6e-06	7e-05
cg04036101	2.6	0.012	2.87	3e-10	7e-09
cg05264148	2.6	0.012	2.99	6e-11	2e-09
cg16062877	-2.58	0.012	1.7	0.0001	0.0008
cg01600123	2.58	0.012	-2.89	1e-09	3e-08
cg11426662	2.6	0.012	3.08	2e-11	5e-10
cg09520583	2.57	0.012	-1.99	1e-05	0.0001
cg27547841	2.58	0.012	-2.9	1e-09	3e-08
cg06754445	2.59	0.012	2	6e-06	6e-05
cg24140030	2.59	0.012	2.56	1e-08	2e-07
cg07507339	2.59	0.012	-4.54	2e-18	2e-16
cg04359129	2.59	0.012	2.55	1e-08	3e-07
cg11806565	2.57	0.012	-2.67	2e-08	3e-07
cg05928980	2.56	0.012	-1.76	0.0001	0.0008
cg24340926	2.58	0.012	-3.42	3e-12	1e-10
cg16882450	2.59	0.012	2.54	2e-08	3e-07
cg13286281	2.58	0.012	1.84	3e-05	0.0003
cg15415452	2.58	0.012	1.86	2e-05	0.0002
cg09434493	2.59	0.012	-4.67	4e-19	4e-17
cg02049979	-2.58	0.012	1.78	5e-05	0.0004
cg00612515	2.57	0.012	-2.47	1e-07	2e-06
cg17473794	2.59	0.012	2.31	2e-07	3e-06
cg14804181	2.57	0.012	-2.79	4e-09	9e-08
cg13571540	2.58	0.012	-3.31	1e-11	4e-10
cg16756662	-2.6	0.012	3.27	1e-12	5e-11
cg22685975	2.59	0.012	2.48	3e-08	6e-07
cg10187879	2.6	0.012	3.16	6e-12	2e-10
cg07492240	2.58	0.012	1.8	4e-05	0.0004
cg18507138	2.58	0.012	2.06	3e-06	4e-05
cg02791973	2.61	0.012	4.58	6e-21	8e-19
cg16364121	2.58	0.012	2.11	2e-06	2e-05
cg03117005	2.6	0.012	3.04	3e-11	9e-10
cg01505767	2.58	0.012	1.97	8e-06	8e-05
cg03258574	-2.59	0.012	2.2	7e-07	1e-05
cg05476089	2.59	0.012	-4.13	4e-16	3e-14
cg08076861	2.59	0.012	-5	4e-21	6e-19
cg15093769	2.59	0.012	-4.53	2e-18	2e-16
cg17394901	2.58	0.012	-3.52	9e-13	3e-11
cg19701540	2.58	0.012	2.21	7e-07	9e-06
cg17959824	2.57	0.012	-2.7	1e-08	2e-07
cg07081770	2.59	0.012	2.75	1e-09	3e-08
cg01071279	2.58	0.012	1.68	0.0001	0.0009
cg10482495	2.59	0.012	-4.46	6e-18	5e-16
cg20590161	2.56	0.012	-1.91	3e-05	0.0003
cg25920406	2.6	0.012	3.44	1e-13	6e-12
cg04072009	2.56	0.012	-1.99	1e-05	0.0001
cg26238800	2.59	0.012	2.56	1e-08	2e-07
cg01630690	2.58	0.012	1.87	2e-05	0.0002
cg00940232	2.57	0.012	-3.03	3e-10	8e-09
cg08464190	2.59	0.012	2.39	9e-08	1e-06
cg07376834	2.59	0.012	3.15	7e-12	2e-10
cg00814733	2.59	0.012	2.8	7e-10	2e-08
cg00847277	2.58	0.012	1.97	9e-06	9e-05
cg09440563	2.56	0.012	-2.16	3e-06	3e-05
cg23280296	2.57	0.013	-2.71	1e-08	2e-07
cg00766497	2.57	0.013	-3.24	3e-11	8e-10
cg27501878	2.58	0.013	2.26	4e-07	5e-06
cg19610905	2.58	0.013	2.13	2e-06	2e-05
cg21823149	2.58	0.013	2.36	1e-07	2e-06
cg08593141	-2.57	0.013	-3.18	5e-11	1e-09
cg08390732	2.56	0.013	-1.92	3e-05	0.0002
cg18024904	2.57	0.013	-2.59	4e-08	6e-07
cg20498685	2.59	0.013	2.95	9e-11	3e-09
cg03483150	2.58	0.013	2.42	6e-08	1e-06
cg27365825	2.57	0.013	1.67	0.0001	0.001
cg14661400	2.59	0.013	2.82	5e-10	1e-08
cg20780119	2.57	0.013	-2.72	9e-09	2e-07
cg09550397	2.6	0.013	3.8	7e-16	5e-14
cg07476030	-2.58	0.013	2.37	1e-07	2e-06
cg17311683	2.55	0.013	-1.75	0.0001	0.0009
cg25993931	2.56	0.013	-1.98	2e-05	0.0001
cg15063322	2.57	0.013	1.92	1e-05	0.0001
cg03625261	2.57	0.013	1.84	3e-05	0.0003
cg26800155	2.56	0.013	-2.43	2e-07	3e-06
cg01070355	2.57	0.013	1.78	5e-05	0.0004
cg15109144	2.55	0.013	-1.77	0.0001	0.0008
cg24740922	2.58	0.013	-4.59	1e-18	1e-16
cg10130344	2.57	0.013	1.95	1e-05	0.0001
cg27069132	2.58	0.013	-4.73	2e-19	2e-17
cg01010618	2.55	0.013	-1.84	5e-05	0.0004
cg22834713	2.58	0.013	2.43	6e-08	1e-06
cg21900764	2.56	0.013	-2.67	2e-08	3e-07
cg08405463	2.58	0.013	-4.38	2e-17	1e-15
cg00417421	2.58	0.013	2.83	4e-10	1e-08
cg13182391	2.57	0.013	-3.42	3e-12	1e-10
cg05791870	2.55	0.013	-2.04	9e-06	9e-05
cg14996220	2.57	0.013	1.74	7e-05	0.0006
cg01582473	2.6	0.013	5.58	7e-28	2e-25
cg00862041	2.56	0.013	-2.6	3e-08	6e-07
cg20731167	2.56	0.013	-2.5	1e-07	2e-06
cg03024957	2.55	0.013	-1.87	4e-05	0.0004
cg10523820	2.59	0.013	3.26	2e-12	6e-11
cg11184697	2.58	0.013	-4.76	1e-19	1e-17
cg25394203	2.57	0.013	2.23	5e-07	7e-06
cg01906946	-2.57	0.013	-3.54	7e-13	3e-11
cg21902964	-2.57	0.013	2.12	2e-06	2e-05
cg18107314	2.56	0.013	-2.26	1e-06	1e-05
cg13342435	2.57	0.013	1.88	2e-05	0.0002
cg19162841	2.58	0.013	-5.14	7e-22	1e-19
cg14322166	2.57	0.013	-3.69	1e-13	5e-12
cg12865398	2.58	0.013	-4.55	2e-18	2e-16
cg09563846	2.57	0.013	-3.62	3e-13	1e-11
cg20512370	2.56	0.013	-2.7	1e-08	2e-07
cg18537063	2.56	0.013	-2.94	8e-10	2e-08
cg27464311	2.59	0.013	3.65	7e-15	4e-13
cg07028914	2.56	0.013	1.73	8e-05	0.0006
cg17326090	2.59	0.013	4.32	3e-19	3e-17
cg08451469	-2.57	0.013	1.86	2e-05	0.0002
cg13575161	2.57	0.013	2.29	3e-07	4e-06
cg10843046	2.56	0.013	-2.9	1e-09	3e-08
cg03893271	2.57	0.013	2.25	4e-07	6e-06
cg14343687	2.55	0.013	-2.07	7e-06	7e-05
cg16037137	2.56	0.013	-2.63	2e-08	4e-07
cg08786829	-2.56	0.013	-2.47	1e-07	2e-06
cg24626079	2.59	0.013	4.7	1e-21	1e-19
cg11035174	2.58	0.013	2.97	7e-11	2e-09
cg01798813	2.56	0.013	-2.53	7e-08	1e-06
cg19144684	2.58	0.013	2.95	9e-11	3e-09
cg11790335	2.57	0.013	2.51	2e-08	4e-07
cg26492446	2.56	0.013	1.75	7e-05	0.0005
cg18755942	2.55	0.013	-1.92	3e-05	0.0002
cg11764747	2.55	0.013	-1.94	2e-05	0.0002
cg10821845	2.57	0.013	2.47	3e-08	6e-07
cg06794398	2.57	0.013	2.04	4e-06	5e-05
cg04041679	-2.56	0.013	1.85	3e-05	0.0002
cg25915307	2.57	0.013	2.06	3e-06	4e-05
cg19736128	2.56	0.013	1.8	4e-05	0.0004
cg12963319	-2.57	0.013	2.05	4e-06	4e-05
cg25684999	2.57	0.013	2.01	5e-06	6e-05
cg19455840	2.58	0.013	2.96	8e-11	2e-09
cg17958423	2.57	0.013	2.17	1e-06	1e-05
cg04245766	-2.56	0.013	-3.15	7e-11	2e-09
cg21093192	2.56	0.013	1.99	7e-06	7e-05
cg19043522	-2.56	0.013	-3.26	2e-11	6e-10
cg02951883	2.57	0.013	-4.69	3e-19	3e-17
cg04945331	2.57	0.013	2.19	9e-07	1e-05
cg09202373	2.56	0.013	-3.56	6e-13	2e-11
cg17178280	2.56	0.013	1.85	3e-05	0.0002
cg00090936	2.57	0.013	2.72	2e-09	4e-08
cg15848449	2.54	0.013	-1.76	0.0001	0.0008
cg19523014	2.56	0.013	-3.54	7e-13	3e-11
cg26011548	2.55	0.013	-2.81	3e-09	7e-08
cg10257729	2.57	0.013	2.26	4e-07	5e-06
cg06438901	2.55	0.013	-2.42	2e-07	3e-06
cg12475759	2.56	0.013	1.93	1e-05	0.0001
cg14329644	2.56	0.013	-3.53	7e-13	3e-11
cg08785133	2.55	0.013	-2.9	1e-09	3e-08
cg04491396	2.56	0.013	-3.12	1e-10	3e-09
cg16371598	2.55	0.013	-2.22	2e-06	2e-05
cg04712194	2.56	0.013	-3.33	9e-12	3e-10
cg14431699	2.57	0.013	2.46	4e-08	7e-07
cg06479512	2.56	0.013	-3.73	6e-14	3e-12
cg06454464	2.54	0.013	-2.01	1e-05	0.0001
cg17076890	2.56	0.013	1.74	7e-05	0.0006
cg23062198	2.56	0.013	1.78	5e-05	0.0004
cg11813976	2.56	0.013	1.87	2e-05	0.0002
cg17924936	2.56	0.013	2.21	7e-07	9e-06
cg21318019	2.55	0.013	-2.83	3e-09	6e-08
cg01094748	2.59	0.013	5.23	2e-25	5e-23
cg07758529	2.54	0.013	-2.17	3e-06	3e-05
cg15516537	-2.54	0.013	-2.31	6e-07	9e-06
cg01059747	2.56	0.013	-3.56	5e-13	2e-11
cg03706436	2.56	0.013	2.18	9e-07	1e-05
cg08589821	2.57	0.013	-5.2	3e-22	5e-20
cg01368872	-2.54	0.013	-1.89	4e-05	0.0003
cg10648197	2.56	0.013	2.28	3e-07	5e-06
cg07210774	2.54	0.013	-2.19	2e-06	3e-05
cg17455799	2.54	0.013	-2.1	5e-06	6e-05
[truncated: 5,320 more rows]
