# Supplementary material for: DNA methylation outliers in normal breast tissue identify field defects that are enriched in cancer
Source: Nat Commun. 2016 Jan 29;7:10478. doi: 10.1038/ncomms10478 (PMC4740178; doi:10.1038/ncomms10478)
Supplement: Supplementary Data 2 — Transcription factor binding site enrichment analysis. Odds Ratio (OR) and one-tailed Fisher-test P-values of enrichment of 58 TF ChIP-Seq binding sites, as determined in hESCs, among the 4 classes of DVMCs: hypervariable + hypermethylated (dvUPdmUP), hypervariable + hypomethylated (dvUPdmDN), hypovariable+hypermethylated (dvDNdmUP) and hypovariable+hypomethylated (dvDNdmDN) [file ncomms10478-s3.xls]

## Sheet: EnrTableTFBS
Odds Ratio (OR) and one-tailed Fisher-test P-values of enrichment of 58 TF ChIP-Seq binding sites, as determined in hESCs, among the 4 classes of DVMCs: hypervariable + hypermethylated (dvUPdmUP), hypervariable + hypomethylated (dvUPdmDN), hypovariable+hypermethylated (dvDNdmUP) and hypovariable+hypomethylated (dvDNdmDN)
Transcription Factor	OR(dvUPdmUP)	P(dvUPdmUP)	OR(dvUPdmDN)	P(dvUPdmDN)	OR(dvDNdmUP)	P(dvDNdmUP)	OR(dvDNdmDN)	P(dvDNdmDN)
EZH2_39875_None__Broad	6.22	< 1E-100	0.03	1	0.25	1	2.17	0.0009
RBBP5_A300.109A_None__Broad	2.06	9e-54	0.01	1	0.48	1	1.67	0.0008
SUZ12_None__USC	4.89	4e-44	0.26	0.996	0.35	1	2.85	0.014
CTCF_None__Broad	2.29	2e-33	0.33	1	0.75	0.998	1.75	0.014
Rad21_None__Stanford	2.49	2e-33	0.17	1	0.5	1	1.85	0.015
CTCF_None__UT.A	2.61	3e-33	0.27	1	0.82	0.957	1.87	0.019
CtBP2_None__USC	2.37	2e-32	0.03	1	0.26	1	1.84	0.011
Rad21_None__HudsonAlpha	2.24	5e-32	0.27	1	0.59	1	1.71	0.018
CTCF_SC.5916_None__HudsonAlpha	2.36	2e-28	0.24	1	0.82	0.962	1.54	0.082
Znf143_16618.1.AP_None__Stanford	1.94	5e-24	0.1	1	0.52	1	1.84	0.003
NRSF_None__HudsonAlpha	2.47	5e-14	0.09	1	0.49	1	1.13	0.475
SIN3A_NB600.1263_None__Stanford	1.45	2e-13	0.01	1	0.58	1	1.34	0.051
CHD1_A301.218A_None__Broad	1.84	3e-13	0.07	1	0.21	1	3.09	1e-06
TBP_None__Stanford	1.48	8e-13	0.02	1	0.91	0.923	1.49	0.016
Max_None__USC	1.72	6e-11	0.03	1	0.59	1	0.81	0.77
GABP_None__HudsonAlpha	1.77	6e-10	0.04	1	0.5	1	1.33	0.233
TAF1_None__HudsonAlpha	1.36	7e-10	0.01	1	1.15	0.006	1.6	0.002
Bach1_sc.14700_None__Stanford	1.67	2e-09	0.03	1	0.44	1	1.65	0.048
Egr.1_None__HudsonAlpha	1.65	3e-09	0.03	1	0.69	0.999	0.84	0.729
TEAD4_SC.101184_None__HudsonAlpha	1.75	2e-08	0.1	1	0.18	1	1.4	0.204
HDAC2_SC.6296_None__HudsonAlpha	1.76	1e-05	0	1	0.37	1	0.54	0.881
YY1_SC.281_None__HudsonAlpha	1.35	3e-05	0.09	1	0.77	0.998	0.97	0.579
TAF7_SC.101167_None__HudsonAlpha	1.33	5e-05	0.02	1	0.59	1	0.89	0.704
USF.1_None__HudsonAlpha	1.41	0.0001	0.07	1	1.05	0.32	1.35	0.19
Mxi1_AF4185_None__Stanford	1.36	0.0004	0	1	0.29	1	0.92	0.64
USF2_None__Stanford	1.45	0.001	0.06	1	1.22	0.064	0.94	0.617
Sin3Ak.20_None__HudsonAlpha	1.3	0.001	0	1	0.56	1	1.71	0.026
ATF2_SC.81188_None__HudsonAlpha	1.33	0.002	0.04	1	0.65	1	0.66	0.885
JunD_None__Stanford	1.37	0.002	0	1	0.64	0.999	1.24	0.324
SP4_V.20_None__HudsonAlpha	1.24	0.002	0	1	0.29	1	0.97	0.586
MafK_ab50322_None__Stanford	1.72	0.003	0.18	0.996	0.66	0.949	0	1
TCF12_None__HudsonAlpha	1.45	0.006	0.18	1	0.13	1	2.57	0.011
JunD_None__HudsonAlpha	1.31	0.008	0	1	0.58	1	2.42	0.002
p300_None__HudsonAlpha	1.28	0.009	0.04	1	0.36	1	1.18	0.359
SP1_None__HudsonAlpha	1.19	0.013	0	1	0.64	1	1.07	0.428
c.Myc_None__UT.A	2.28	0.015	1.61	0.353	0.24	0.984	0	1
Pol2_None__HudsonAlpha	1.11	0.025	0.02	1	0.94	0.863	1.65	0.0009
GTF2F1_AB28179_None__Stanford	1.21	0.036	0	1	0.39	1	1.93	0.019
NANOG_SC.33759_None__HudsonAlpha	1.41	0.059	0	1	0.12	1	1.23	0.485
CHD1_A301.218A_None__Stanford	1.27	0.073	0.2	0.999	0.83	0.859	1.57	0.218
RFX5_200.401.194_None__Stanford	1.36	0.082	0	1	0.75	0.877	1.78	0.24
Nrf1_None__Stanford	1.17	0.094	0	1	1.38	0.002	0.61	0.888
CHD2_AB68301_None__Stanford	1.12	0.109	0	1	0.81	0.983	1.75	0.019
Pol2.4H8_None__HudsonAlpha	1.08	0.112	0.04	1	0.92	0.894	1.6	0.009
SRF_None__HudsonAlpha	1.18	0.152	0	1	0.69	0.979	0	1
c.Jun_None__Stanford	1.31	0.16	0	1	0.46	0.989	2.38	0.135
c.Myc_None__Stanford	1.13	0.17	0	1	0.13	1	2.21	0.009
BCL11A_None__HudsonAlpha	1.69	0.179	0	1	0	1	0	1
FOSL1_SC.183_None__HudsonAlpha	1.24	0.262	0.34	0.948	0.3	0.997	1.03	0.621
RXRA_None__HudsonAlpha	1.14	0.407	0	1	0.61	0.894	0	1
Pol2_None__UT.A	1.02	0.408	0.01	1	0.86	0.987	1.41	0.038
ATF3_None__HudsonAlpha	0.99	0.552	0	1	0.6	0.999	0.8	0.739
SP2_SC.643_None__HudsonAlpha	0.95	0.658	0.06	1	1.11	0.218	1.47	0.186
CEBPB_None__Stanford	0.93	0.686	0	1	0.59	0.997	1.66	0.16
POU5F1_SC.9081_None__HudsonAlpha	0.8	0.759	0.95	0.621	0.43	0.971	0	1
SIX5_None__HudsonAlpha	0.9	0.772	0	1	0.77	0.945	0.24	0.985
BRCA1_A300.000A_None__Stanford	0.81	0.894	0	1	1.19	0.151	1.18	0.439
JARID1A_ab26049_None__Broad	0.4	1	0	1	0.34	1	0.59	0.853
