# Supplementary material for: DNA methylation outliers in normal breast tissue identify field defects that are enriched in cancer
Source: Nat Commun. 2016 Jan 29;7:10478. doi: 10.1038/ncomms10478 (PMC4740178; doi:10.1038/ncomms10478)
Supplement: Supplementary Data 3 — Gene Set Enrichment Analysis of DVMCs against the Molecular Signatures Database. GSEA results for each class of DVMCs, hypervariable+hypermethylated (dvUPdmUP), hypervariable+hypomethylated (dvUPdmDN), hypovariable+hypermethylated (dvDNdmUP) and hypovariable+hypomethylated (dvDNdmDN). Columns label gene list, number of genes in list, number of genes present, fractional representation, the number that overlap with DVMCs (mapped to unique genes), the Odds Ratio (OR), the Fisher-test P-value (one-tailed), the adjusted P-value (Benjamini-Hochberg) and the symbols of the enriched genes. [file ncomms10478-s4.xls]

## Sheet: MSigDB-summary-dvUPdmUP
Gene Set Enrichment Analysis of the Molecular Signatures Database of DVMCs mapping to each of the 4 different classes: hypervariable+hypermethylated (dvUPdmUP), hypervariable+hypomethylated (dvUPdmDN), hypovariable+hypermethylated (dvDNdmUP) and hypovariable+hypomethylated (dvDNdmDN). Columns label gene list, number of genes in list, number of genes present, fractional representation, the number …
Gene List	nList	nRep	fRep	nOVLAP	OR	P-value	adjPval	Genes
Bivalent (H3K4me3 + H3K27me3) marked in hESC	3447	3006	0.872063	286	3.30359	2.71286e-46	2.21125e-42	SH3PXD2A IQSEC2 TBC1D9B MAGI2 CHST2 SCARF2 DSCR6 NDRG4 TMEM132D GPR177 ALS2CL MGAT5B KCNMA1 CSMD3 TNRC4 SYN3 ABCC3 CAV1 LIN9 CACNA1G DSCAML1 MAN1C1 CACNA1C PPARGC1B SEZ6 BRSK2 LPPR4 ADAMTS20 APBB1IP KIF26B GALNT14 HOXC13 MFSD2 PLCD1 VIM SYT2 FAM181B EGFLAM PPM1M FAM123A C1orf51 ANKMY1 MARCH1 EBF3 RGS22 TXNRD1 SYNJ2 RAB11FIP4 ROBO3 PDE9A PLXDC1 GYG1 ICAM4 INA EPB41L3 SLC7A4 OGFR PDZRN3 PDGFRA NT5E…
Single PCGT (either SUZ12, EED or H3K27me3)	1591	1405	0.883092	180	4.10584	5.79841e-44	2.36314e-40	ABCC3 ABCC8 ACCN1 ADCY8 APBB1IP ASCL2 BHLHB4 BHLHB5 BMP8A C14orf132 C1orf115 GPR177 FAM89A C1orf51 FAM163A C1orf92 C1QL1 CA3 CACNA1E CACNA1G CACNG8 ALX1 CBLN1 CBLN4 CDH13 CDH23 CDH4 CDX2 CFTR COL12A1 COL24A1 CRYBA2 CSMD3 DLX2 DPP6 DSCAML1 EBF3 EDN3 ELAVL3 ELOVL3 EPHA5 FAM43B FAM78A FBLN5 FBXO39 FERD3L FGF3 FGF8 TET2 C4orf31 FAM123A EGFLAM FOXA2 FOXC1 FOXD2 FOXF1 FOXF2 FUT4 FZD10 FZD2 FZD8 GAD2 GA…
BENPORATH_ES_WITH_H3K27ME3	1118	1003	0.897138	146	4.58355	1.28098e-41	3.48041e-38	PRLHR KCNV1 SLC40A1 DLX2 ABCC8 HOXD8 SEZ6 NEFH POU3F1 LRFN5 C1orf115 GRM7 CSMD3 ABCC3 SLC6A5 IRF4 KCNA1 SOX17 FAM123A RSPO2 HOXB13 HTR1A SFRP1 PTF1A COL24A1 FAM89A GPR26 GPR12 HNF1B ONECUT2 GCM2 FAM150A GPR124 HTR6 CRYBA2 KCNS3 TET2 GDNF KCNMA1 EPHA5 ADCY8 TFAP2B ASCL2 RASL10A PAX1 LHX5 SLC6A3 MAP6 BMP8A PRDM12 CDH23 FGF3 CACNA1E HES2 FUT4 CBLN1 NEFL NKX6-2 HOXC8 BHLHB5 POU3F2 HPCAL4 MSC PAX6 VGL…
BENPORATH_SUZ12_TARGETS	1038	932	0.897881	128	4.16508	1.2893e-33	2.62728e-30	ABCC8 GRIN3A BHLHB5 NKX6-2 SLC6A5 NRG1 FUT4 SLC30A10 WNT3A PAX1 ST8SIA2 ASCL2 C4orf31 FAM123A FAM150A RASL10A SFRP1 SCARF2 PRLHR KCNA1 INSM1 EBF3 HHEX GAS7 FOXF1 CBLN1 COL24A1 C1orf92 LHX5 POU3F1 ADCY8 HPCAL4 LPPR4 GHSR FZD10 GSX1 NEFH GRIN2B CFTR BMP8A GRID1 CSMD3 DPP6 DLX2 GSC2 GPR124 C1orf115 IRX1 PRDM12 LRRC8C IHH ELAVL3 SOX21 FBXO39 SLC40A1 KCNC4 DSCAML1 NEFL BHLHB4 TNRC4 SDC2 CDH23 PAX6 SOX…
BENPORATH_EED_TARGETS	1062	937	0.882298	127	4.09329	9.25793e-33	1.50923e-29	KCNA1 TFAP2D HOXD9 FAM150A NRG1 TRPA1 GPR12 SOX17 GSX1 COL24A1 FOXD2 RASL10A GHSR HOXA13 BHLHB4 COL12A1 FZD10 HNF1B FUT4 GRM7 GPR177 ASCL2 GPR6 FOXA2 GDF7 HIST1H4F MPHOSPH6 SLC6A5 LRFN5 CSMD3 GRID1 VGLL2 TWIST1 RSPO2 HOXB8 FGF3 PTF1A C1orf92 STK32B SOX21 ADCY8 DSCAML1 FBXO39 HOXB13 IGSF21 FAM163A BHLHB5 WNT1 SOX1 POU3F1 IRAK3 FOXF2 CRYBA2 EPHA5 SFRP1 HOXD8 FOXF1 FOXC1 TFAP2B HOXA1 ABCC8 HES2 ALX1…
MEISSNER_BRAIN_HCP_WITH_H3K4ME3_AND_H3K27ME3	1069	1019	0.953227	128	3.73726	1.04894e-29	1.42499e-26	NEFH PARP14 GALNT14 SOX21 NOTUM STK32A TCF15 EBF4 ARHGAP10 IRX1 CBLN1 KCNS3 PDGFRA NTSR1 RSPO2 GRM8 ONECUT2 MGAT5B TGFB1 PLD5 EIF4EBP1 GDNF SIX3 VIPR1 CBLN4 WNT1 KCNJ8 HTR1A ALS2CL ATP10A PPL CPXM1 SASH1 HHEX FOXF1 FAT4 IGFBP2 IRAK3 RBPMS2 KCNJ6 ANTXR2 FAM163A ACCN1 TCF7L2 EGFLAM KIAA1576 TBX18 E2F8 DAB2 FOXC1 FRZB BHLHB5 LOC727857 LOC651746 SYT14 KCNK9 LHFPL5 SH3PXD2A TUBB6 C1QL1 ASCL2 FUT4 GHSR…
Triple PCGT (all SUZ12, EED and H3K27me3)	654	579	0.885321	88	4.47651	3.67811e-26	4.2503e-23	ABCC8 ADCY8 ASCL2 BHLHB4 BHLHB5 BMP8A FAM89A FAM163A C1orf92 CACNA1E CACNA1G CBLN1 CBLN4 CDH23 CDX2 COL24A1 CRYBA2 CSMD3 DLX2 DSCAML1 EPHA5 FAM43B FGF3 TET2 FOXA2 FOXD2 FOXF1 FUT4 FZD10 FZD2 GAD2 GDF7 GDNF GHSR GPM6B PRLHR GPR12 GRID1 GRIN3A GRM7 GSC2 GSX1 HES2 HHEX HOXB13 HOXB8 HOXC8 HOXD8 HOXD9 HPCAL4 HTR1A IGSF21 INA KCNA1 KCNC4 KCNMA1 KCNV1 LHX5 LRFN5 RSPO2 MSC NEFL NKX6-1 NKX6-2 NRG1 ONECUT2…
BENPORATH_PRC2_TARGETS	652	580	0.889571	88	4.46704	4.17157e-26	4.2503e-23	RSPO2 HOXC8 INA SORCS3 PAX1 SOX17 NKX6-2 FAM150A GPM6B FUT4 NEFL ST8SIA2 IGSF21 OSR1 FGF3 PAX6 CDH23 PDGFRA ONECUT2 ROBO3 FZD2 BHLHB4 FOXD2 CBLN4 CDX2 BHLHB5 ADCY8 FOXA2 LRFN5 TET2 HOXB13 BMP8A GRM7 GDF7 PRLHR ABCC8 STK32B ASCL2 CACNA1G KCNC4 SLC6A3 FAM43B GHSR GRID1 HNF1B KCNA1 NKX6-1 PTF1A GDNF CRYBA2 KCNMA1 WNT1 WNT3A DSCAML1 HTR1A FZD10 FAM89A MSC SOX14 HOXD8 CSMD3 LHX5 POU3F1 GPR12 GRIN3A GS…
MEISSNER_NPC_HCP_WITH_H3K4ME2_AND_H3K27ME3	349	332	0.951289	65	5.94745	1.09857e-25	9.94935e-23	UNC5D RAB11FIP4 VIPR1 KIAA1576 WNT1 GDNF PTF1A CHRNA4 STAC2 SLC30A10 SOX18 SORCS3 ASCL2 KCNC4 SFRP1 GBX1 IHH CDH8 FOXF1 FGF8 NOTUM CADPS GSX1 ONECUT3 WSCD2 ADRA2C GALNT14 BMP8A XKR7 KCTD8 GHSR FGF3 VGLL2 SYT14 HOXA13 GALNT13 KCNS3 FAM78A CBLN4 FAM155A C1QL1 PAQR9 FOXF2 IGSF21 FOXC2 TGFB1 PAX1 FAM43B CRYBA2 XKR4 EGFLAM NKX6-1 MSC ELAVL3 DSCAML1 T SCUBE3 NEFH C1orf95 SYT2 FAM89A PLD5 TCF15 WNT3A KC…
MIKKELSEN_MEF_HCP_WITH_H3K27ME3	590	556	0.942373	84	4.42237	8.33075e-25	6.79039e-22	PRRT3 ADAM11 T HES5 CLDN6 GHSR LHFPL5 LRFN5 BHLHB4 ZNF804A FGF12 KCNV1 HOXC13 NETO1 POU2F3 MGAT5B NKX6-1 ONECUT2 SKAP1 MOS NKX6-2 GSX1 IHH CHRNA4 SST SOX1 CDH8 TMEM179 NTSR1 SIX3 TFAP2D tcag7.977 STK32B PRDM14 DSCAML1 RUNDC3A PTF1A EEF1A2 BAI3 HTR1A STMN3 FOXA2 GRIN2A TFAP2B ADRA2C GPR26 CPNE7 KCNA2 ALX1 BRSK2 ST8SIA3 TBX20 FGF3 PPP1R16B DLEU7 IGSF21 FERD3L FAM163A TCERG1L KCNJ6 POU3F2 GRIN2C BMP…
MIKKELSEN_NPC_HCP_WITH_H3K27ME3	341	328	0.961877	63	5.79084	1.9091e-24	1.41464e-21	ONECUT3 RAB11FIP4 LRFN5 LHX5 PAX1 ALX1 NKX6-1 BHLHB4 SOX18 VGLL2 VIPR1 FGF4 PTF1A KCTD8 C1QL1 GHSR SKAP1 BCL11A NEFH WNT3A FGF3 TFAP2B SYT2 DSCAML1 IGSF21 DRD2 HOXB8 GALNT13 CDX2 KCNS3 T CDH8 HTR1A CBLN4 CRYBA2 SLC6A5 HOXD9 TCF15 HOXB4 HPCAL4 IHH CHRNA4 HES2 POU2F3 TCERG1L HOXC13 STAC2 SORCS3 SLC6A3 TFAP2D GRM7 GRIN2B FAM89A ST8SIA3 WNT1 HOXA13 MSC ADRA2C SFRP1 GSX1 KIAA1576 HOXC8 PLXDC1
MIKKELSEN_MCV6_HCP_WITH_H3K27ME3	435	413	0.949425	68	4.81405	2.50433e-22	1.70106e-19	BRSK2 C1QL1 VGLL2 CACNA1G ACE CCDC48 IGSF21 ONECUT3 HES5 C12orf68 ABCC8 IRX1 ACCN1 SLC30A10 KCNMA1 CBLN1 GPR124 FGF8 LHX5 TCERG1L SKAP1 NKX6-2 FGF12 PRLHR GDF7 KCNA2 ACVRL1 SLC6A5 GDNF GRID1 FZD10 ZNF804A C1orf95 GRIN2C HOXD9 SDK2 FOXF1 ELOVL3 SYT2 WNT3A FAM43B ASCL2 WSCD2 HOXD8 ADRA2C KCNK15 STMN3 BHLHB4 FGF3 LOC727857 ANK1 EBF4 NKX6-1 POU2F3 KCNC4 TRIM58 NEFH FOXC2 NTSR1 GBX1 IHH FAM155A FAM163…
HATADA_METHYLATED_IN_LUNG_CANCER_UP	390	343	0.879487	47	3.76738	1.0738e-12	6.73274e-10	FBXO39 KCNA4 PLTP FGF4 GRIN2A SFRP2 TWIST1 CST6 IRF4 STK32B COL1A1 RSPO2 T NECAB1 LHX1 ZNF671 HTR5A GRM7 LRFN5 ALX1 EPHA5 PAX1 IAH1 ZIK1 TBX20 FERD3L C1orf92 FRZB HOXB4 LIMD2 HNF1B KCNC4 CADPS CACNA1C CDH13 SOX1 NEFL SCARF2 AJAP1 PRLHR HOXA13 SARM1 PYGO1 ZNF177 HAAO EBF3 MOS
V$NRSF_01	97	91	0.938144	22	7.3915	2.06548e-11	1.20255e-08	GABRB3 NCAN FGF12 HTR1A RUNDC3A INA NRSN1 MGAT5B DRD2 TMEM179 SARM1 GHSR SST LHFPL5 TNRC4 HTR5A GABRG2 CRYBA2 PRLHR SEZ6 NEFH ELAVL3
MEISSNER_BRAIN_HCP_WITH_H3K27ME3	269	247	0.918216	34	3.73318	1.36153e-09	7.39856e-07	GDF7 KCNK15 HOXA13 FGF8 CDX2 ALX1 BHLHB4 PTF1A ONECUT3 PRRX2 PRDM14 FOXD2 WNT3A HOXC13 PAX1 FOXA2 HOXD9 FAM89A BMP8B HOXD8 HNF1B FGF3 HOXC8 GBX1 POU2F3 NKX6-1 SCARF2 FOXC2 FGF4 HES2 LHX1 LHX5 T HOXB4
ANATOMICAL_STRUCTURE_DEVELOPMENT	1013	891	0.879566	77	2.27341	1.77733e-09	9.05436e-07	T FGF8 FGF3 FOXC2 FOXC1 IL12B COL7A1 PHLDA3 CDH13 ACCN1 TGFB1 STMN3 NRD1 TFAP2B ST8SIA2 CCM2 TNRC4 PAX6 PAX1 IFI16 HOXC13 BRSK2 FRZB COL12A1 RND1 EXT1 HOXB13 EPHB4 SEMA5A LHX1 HPCAL4 DLX2 GHSR TCF15 ACVRL1 PCDHB3 GDNF WNT1 LGI1 CBLN1 CST6 LSAMP NRSN1 FGFR1 ALX1 POU2F3 HNF1B PTF1A PCDHB14 ANK1 SIX3 COL1A1 SLC40A1 DRD2 PCP4 ANXA2 PLOD1 CHRNA4 TWIST1 NKX2-6 HOXA13 NKX6-1 SFRP1 COL11A1 FZD2 FGF12 ONE…
LIM_MAMMARY_STEM_CELL_UP	489	447	0.91411	48	2.83972	3.25415e-09	1.56027e-06	CCND2 IGFBP2 COL7A1 MME DKFZP586H2123 SEMA5A FJX1 NRG1 DMN LRRC8C OSR1 STAC2 SCARF2 TSHZ3 CDH13 JAM3 CAV1 COL12A1 COL23A1 VIM CSRP2 NT5E COL16A1 PHLDA3 TMEM64 MRGF LRP1 LRRN1 C14orf37 FZD8 SDK2 EXT1 CYGB TOX CDH4 POU3F1 KCNMA1 CPXM1 TUBB6 PPP1R16B FAM132A EBF3 TSPYL3 C5orf25 DZIP1L BAG3 GPR124 SLC12A4
SYSTEM_DEVELOPMENT	861	762	0.885017	67	2.29869	1.11296e-08	4.88866e-06	T FOXC2 FOXC1 IL12B COL7A1 CDH13 ACCN1 TGFB1 STMN3 NRD1 TFAP2B ST8SIA2 CCM2 TNRC4 PAX6 PAX1 IFI16 BRSK2 FRZB COL12A1 RND1 EXT1 HOXB13 EPHB4 SEMA5A LHX1 HPCAL4 DLX2 GHSR TCF15 ACVRL1 PCDHB3 GDNF WNT1 LGI1 CBLN1 LSAMP NRSN1 FGFR1 ALX1 POU2F3 HNF1B PTF1A PCDHB14 SIX3 COL1A1 DRD2 PCP4 ANXA2 PLOD1 CHRNA4 TWIST1 NKX2-6 HOXA13 NKX6-1 COL11A1 FGF12 ONECUT2 DSCAML1 SOX8 GCM2 SOX15 SOX14 ALDH5A1 LDB1 PTN R…
WANG_MLL_TARGETS	289	268	0.927336	34	3.39403	1.13955e-08	4.88866e-06	RSPO2 KCNA4 HOXC8 FOXC2 EBF3 SCARF2 NKX6-1 C4orf31 PDE9A FRZB FOXC1 PTPRM PAX1 HOXA13 SFRP2 PAX6 CDO1 SASH1 DLX2 KIAA1024 ALX1 SFRP1 HTR2A MME CACNA1G PARP14 HNF1B NOTUM TOX COL6A2 DAB2 HOXC13 GPM6B PGCP
MIKKELSEN_NPC_HCP_WITH_H3K4ME3_AND_H3K27ME3	210	200	0.952381	28	3.78423	2.68291e-08	1.09342e-05	GALNT14 PAQR9 PLTP KCNMA1 SLC30A10 BHLHB5 CCDC48 SLC40A1 NEFL BMP8A RSPO2 DMN ASCL2 GDNF SOX1 FOXF2 KDELR3 KCNA1 FOXC2 TGFB1 KCNC4 EGFLAM FOXF1 FAM78A CBLN1 INA ST8SIA2 LOC651746
MEISSNER_NPC_HCP_WITH_H3K27ME3	79	76	0.962025	16	6.13285	9.33994e-08	3.62523e-05	HNF1B BHLHB4 HTR1A HES2 ST8SIA3 KCNK15 GRM7 HOXB4 LHX5 HOXD9 HOXC13 HOXC8 DRD2 ALX1 CDX2 POU2F3
SYNAPTIC_TRANSMISSION	174	165	0.948276	24	3.94111	1.27047e-07	4.7071e-05	KCNC4 VIPR1 GDNF GRIN2B CHRNA4 GRIN2A NTSR1 CBLN1 HTR6 DRD2 KCNA1 GAD2 CACNA1E SST KCNMA1 PCDHB3 NPBWR1 GRM7 PCDHB14 SYN3 ACCN1 SLC6A5 MYCBPAP HTR2A
MEISSNER_NPC_HCP_WITH_H3K4ME2	491	457	0.930754	44	2.49745	3.51481e-07	0.000124562	MFSD2 ONECUT2 BRSK2 LPPR4 MN1 ANK1 KCNJ8 AIG1 CACNA1G GDF7 C12orf68 FAM69B TMEM132D FOXA2 COL23A1 HTR6 ZNF804A GAD2 MGAT5B ACE ADRB2 FGF12 BCL11A EPB41L3 TCERG1L COL16A1 MARCH11 HOXD8 PLXDC1 ITGB3 PLS1 ADAM11 DPP6 ZC3HAV1 DLEU7 PRRX2 HIC1 INSM1 NKX6-2 FGF4 COL12A1 ANXA2 TMEM56 CPXM1
MULTICELLULAR_ORGANISMAL_DEVELOPMENT	1049	930	0.886559	72	1.99515	5.02783e-07	0.000170758	T FGF8 FOXC2 FOXC1 IL12B COL7A1 CDH13 ACCN1 TGFB1 STMN3 NRD1 TFAP2B ST8SIA2 CCM2 TNRC4 PAX6 PAX1 IFI16 BRSK2 FRZB EDN3 COL12A1 RND1 EXT1 HOXB13 EPHB4 SEMA5A LHX1 HPCAL4 DLX2 GHSR TCF15 ACVRL1 PCDHB3 GDNF WNT1 LGI1 CBLN1 LSAMP NRSN1 FGFR1 ALX1 CHST2 POU2F3 HNF1B PTF1A PCDHB14 SIX3 HHEX COL1A1 DRD2 PCP4 ANXA2 PLOD1 CHRNA4 TWIST1 NKX2-6 HOXA13 NKX6-1 COL11A1 FGF12 ONECUT2 DSCAML1 SOX8 HOXA1 GCM2 SOX…
TRANSMISSION_OF_NERVE_IMPULSE	189	179	0.94709	24	3.58183	5.91548e-07	0.000192868	KCNC4 VIPR1 GDNF GRIN2B CHRNA4 GRIN2A NTSR1 CBLN1 HTR6 DRD2 KCNA1 GAD2 CACNA1E SST KCNMA1 NPBWR1 PCDHB3 GRM7 PCDHB14 SYN3 ACCN1 SLC6A5 MYCBPAP HTR2A
MIKKELSEN_IPS_WITH_HCP_H3K27ME3	102	87	0.852941	16	5.17973	6.61042e-07	0.000207237	SORCS3 KCNK9 FAM155A CACNA1E OSR1 GRM8 FGF12 TFAP2D TFAP2B CACNA1G SIX3 WNT1 ELOVL3 HOXB8 ACCN1 HOXC8
MEISSNER_NPC_HCP_WITH_H3_UNMETHYLATED	536	487	0.908582	45	2.38582	8.16624e-07	0.00024653	CDO1 KCNJ6 DSCR6 CST6 MANSC1 PLCD1 LHFPL5 ACCN1 EEF1A2 SCARF2 GRIN2A NTSR1 PRKCDBP KCNK9 FUT4 GPR12 SHD DPP6 MESP2 GRIN2C C1orf115 EDN3 GPR26 KIAA1545 MMP25 PRDM14 LOC727857 ABCC8 IRAK3 PARP14 SSTR4 PRRT3 KIAA1024 CYGB BMP8B TRIM58 FAM82A1 STK32A FAM163A GPR83 CPNE7 PRLHR CHCHD10 RASL10A PPL
ONDER_CDH1_TARGETS_2_UP	256	230	0.898438	27	3.08101	1.71535e-06	0.00049935	COL1A1 FAT4 SEMA5A BIN1 TWIST1 FGFR1 MARCKS C14orf132 NR2F1 PCDH9 KCNJ6 DAB2 BICC1 KCNMA1 MME SDC2 LPAR1 JAM3 COL6A2 KDELR3 FBLN5 TOX DMN FZD2 BPGM CHST2 TRPA1
MODULE_12	360	328	0.911111	33	2.59897	4.05237e-06	0.00113899	CNN3 COL1A1 IGFBP2 TGM2 DAB2 PDGFRA COL6A2 SFRP1 LRP1 FGFR1 CAV1 CCND2 COL16A1 TFAP2B WDR7 NR2F1 POU2F3 PCDH9 PTN FADS2 EPB41L3 NEFL SST EEF1A2 INA DMN PAX6 PCP4 NCAN DPP6 BIN1 COL11A1 DAAM2
REACTOME_COLLAGEN_FORMATION	58	49	0.844828	11	6.61931	4.94467e-06	0.00134347	COL1A1 COL6A2 COL7A1 COL11A1 COL12A1 COL16A1 COL22A1 COL24A1 PLOD1 COL23A1 ADAMTS3
NERVOUS_SYSTEM_DEVELOPMENT	385	337	0.875325	33	2.52072	7.22089e-06	0.00189863	PCDHB14 ACCN1 STMN3 SIX3 TFAP2B DRD2 ST8SIA2 TNRC4 PAX6 PCP4 BRSK2 CHRNA4 RND1 SEMA5A LHX1 HPCAL4 DLX2 PCDHB3 FGF12 GDNF WNT1 LGI1 CBLN1 LSAMP NRSN1 DSCAML1 SOX8 ALX1 SOX14 ALDH5A1 LDB1 PTN RACGAP1
CHARAFE_BREAST_CANCER_LUMINAL_VS_MESENCHYMAL_DN	460	405	0.880435	37	2.33902	1.0075e-05	0.0025663	VIM FAM126A ANTXR2 GPR161 FAT4 FZD2 NT5E CAV1 IFI16 DAB2 SFRP1 CMTM3 TUBB6 PTPRM PRR6 EXT1 BIN1 UBASH3B FOXC1 PRKCDBP BICC1 PRSS12 TOX ANXA2 KDELC2 COL6A2 FOXF2 LPAR1 GPR177 NR2F1 CHST2 CSRP2 TGFB1 LOC651746 IRAK2 IFNGR2 RAI14
TRANSC_FACT	1385	1224	0.883755	83	1.72703	1.29349e-05	0.00319492	GCM2 NKX6-2 ASCL2 HOXC13 MSC ZNF215 POU2F3 TWIST1 HHEX POU3F2 SIX3 SOX21 FOXF2 HOXA1 TOX TRIM5 CDX2 TFAP2B PAX1 GSC2 FOXC1 CSRP2 SOX14 IRF4 SOX1 TRIM68 PRDM14 NR2F1 DLX2 PIAS1 OSR1 LHX1 SOX17 LHX5 FOXF1 TRIM58 MGA FOXA2 ONECUT2 POU3F1 TCF7L2 SOX15 BCL11A FOXD2 HOXB13 TAF12 ZNF528 HNF1B TAF4 MANSC1 ZNF334 T ZNF266 ETV3 POU2F1 PRRX2 PRDM5 ZNF85 TCF15 PTTG1IP ZNF671 HIC1 TNRC4 PRDM12 LDB1 HOXD9 INSM…
ZWANG_TRANSIENTLY_UP_BY_2ND_EGF_PULSE_ONLY	1725	1442	0.835942	94	1.66171	1.61016e-05	0.00386011	MFSD2 FAM102B C1orf92 KIAA1614 C1orf95 MEGF6 TMEM200B NES SLC30A10 CDH23 SORCS3 GPR26 VENTX GRID1 EBF3 FJX1 MIRN129-2 POU2F3 PAX6 GPR83 DSCAML1 CACNA1C ESPL1 GLIPR1L1 KCNJ8 RND1 LHX5 GSX1 PCDH9 MESP2 GABRB3 RBPMS2 C15orf59 CMTM3 FOXC2 ZFPM1 CBLN1 CDH8 SLC12A4 LOC727857 SARM1 RND2 ADAM11 SOX15 STAC2 GRIN2C NOTUM EPB41L3 FAM38B CCDC105 ZIK1 SH2D3A DNAH6 ARID5A ZNF804A LRRFIP1 IHH PAX1 PPP1R16B EDN3…
NEUROLOGICAL_SYSTEM_PROCESS	379	339	0.894459	32	2.41647	2.08196e-05	0.00477787	GRIN2B CHRNA4 CDH23 GRIN2A HTR6 RTP4 GAD2 PCDH15 MYO7A COL11A1 KCNMA1 PCDHB3 NPBWR1 GRM8 GRM7 PCDHB14 ACCN1 MYCBPAP HTR2A KCNC4 VIPR1 GDNF SIX3 NTSR1 CBLN1 DRD2 KCNA1 CACNA1E SST PAX6 SYN3 SLC6A5
DURAND_STROMA_MAX_UP	296	278	0.939189	28	2.59041	2.11021e-05	0.00477787	ATP10A CHST2 COL6A2 EBF3 ELL2 FAM110B FAT4 FZD8 GALNT13 HOXB13 HOXC8 KCNA4 LPAR1 MARCKS MN1 MRGF MAP9 NES ONECUT2 PDGFRA PTN RBPMS2 RSPO2 RSPO3 RTP4 SFRP2 TBX20 UBASH3B
KEGG_NEUROACTIVE_LIGAND_RECEPTOR_INTERACTION	272	249	0.915441	26	2.6935	2.21343e-05	0.00487613	ADRB2 ADRA2C DRD2 NPBWR1 PRLHR GPR83 SSTR4 GRID1 GABRG2 GABRB3 HTR5A HTR6 HTR2A GHSR GRIN3A NTSR1 NMBR LPAR1 HTR1A VIPR1 GRM8 GRM7 CHRNA4 GRIN2A GRIN2B GRIN2C
MARTORIATI_MDM4_TARGETS_NEUROEPITHELIUM_DN	164	154	0.939024	19	3.23621	2.88739e-05	0.00602146	BHLHB5 GPM6B INA CADPS BCL11A FMN2 STMN3 ELAVL3 C14orf132 TMEM56 GSX1 NCAN PDGFRA BRSK2 RND2 LRRN1 PKIA DSCR6 RSPO2
TAATTA_V$CHX10_01	810	698	0.861728	53	1.92371	2.93087e-05	0.00602146	FOXF2 AIG1 STAC2 EPB41L3 PACSIN3 BMPR2 TMEM179 NEK10 PAX6 STXBP3 IFI16 HS3ST1 FAM89A COL12A1 C4orf31 TUBB6 DLX2 PCDHB3 GRM8 CHL1 ETV3 ROBO3 ST8SIA3 ITGA8 SEZ6 RPA2 POU2F1 YES1 DAAM2 EGFLAM MARCKS DAB1 SIX3 CDO1 COL1A1 FZD10 PDGFRA OSBPL8 NKX6-1 SFRP1 NR2F1 KCNMA1 ADAM11 FZD2 WNT3A TFAP2D ONECUT2 DSCAML1 PAQR9 LRFN5 HOXB4 CNN3 SLC6A5
AACTTT_UNKNOWN	1890	1661	0.878836	104	1.59495	2.95496e-05	0.00602146	FAM126A TMEFF1 OSR1 FOXA2 LRP1 LARP4 BMPR2 TNRC4 PAX6 NRG1 CA3 ZFPM1 ZNF804A C4orf31 PIAS1 SEMA5A STEAP2 NETO1 BCL11A LRRN1 LSAMP PYGO1 FGFR1 KLHL36 POU2F1 BHLHB5 IQGAP2 DAB1 SIX3 PRDM12 STK32B CADPS ADCY8 CBLN4 NR2F1 FGF12 HOXC8 TFAP2D ONECUT2 DSCAML1 HOXA1 HOXB4 HOXB8 SOX21 PRRX2 SOX18 SOX14 SNN POU3F2 POU3F1 GRIN3A RND2 LAPTM4B STAC2 PRSS12 LMNA CDH13 PCDH9 FKBP4 MOS PPARGC1B NRSN1 EXT1 LHX1 M…
ORGAN_DEVELOPMENT	571	510	0.89317	42	2.09011	3.20486e-05	0.00637141	T HNF1B PTF1A FOXC2 FOXC1 IL12B COL7A1 CDH13 TGFB1 SIX3 NRD1 COL1A1 CCM2 PAX6 PAX1 IFI16 FRZB ANXA2 PLOD1 COL12A1 TWIST1 NKX2-6 EXT1 HOXA13 HOXB13 EPHB4 LHX1 NKX6-1 DLX2 GHSR TCF15 ACVRL1 COL11A1 FGF12 FGFR1 ONECUT2 DSCAML1 GCM2 SOX15 ALX1 LDB1 POU2F3
MODULE_220	333	301	0.903904	29	2.46627	3.46033e-05	0.00671552	COL1A1 PDGFRA TFAP2B PTN T PAX6 CBLN1 CSRP2 PCP4 RND1 COL11A1 ACCN1 SIX3 CDX2 NRG1 COL7A1 CHRNA4 FRZB FZD2 POU3F1 PLOD1 FGF12 GCM2 HOXB8 EDN3 PRRX2 ALX1 HOXD8 ST8SIA2
CHICAS_RB1_TARGETS_CONFLUENT	567	500	0.881834	41	2.07842	4.38006e-05	0.00830277	COL1A1 KDELC2 PRSS12 MCM6 ANXA2 FOXC2 EHD2 DAB2 SCUBE3 HHEX MRGF TWIST1 LMNA KIAA1576 IFI16 FZD2 DOK5 TGM2 HIC1 PTN CAV1 VIM SNN NES MN1 FRZB PRKCDBP COL6A2 MAN1C1 STMN3 SFRP1 TUBB3 CNN3 GPR124 PPM1M EIF4EBP1 KCNMA1 LPPR4 TOX TMEM200B TUBB6
MODULE_137	546	489	0.895604	40	2.07107	5.7177e-05	0.010592	IGFBP2 PDGFRA COL6A2 SFRP1 FGFR1 CCND2 TFAP2B WDR7 PCDH9 PTN FADS2 CHL1 EPB41L3 NEFL SST EEF1A2 PKIA EIF4EBP1 PPL PAX6 RUNDC3A RASL10A CBLN1 CSRP2 PCP4 GABRB3 NCAN DPP6 CDH4 MAGI2 ABCC8 NOVA2 IQSEC1 BCL11A BIN1 RND1 GABRG2 FRZB SLC6A3 INSM1
CELL_CELL_SIGNALING	404	375	0.928218	33	2.23532	6.31879e-05	0.0114454	GRIN2B GRIN2A FGF3 FGF4 NPBWR1 PCDHB14 ACCN1 MYCBPAP HTR2A KCNC4 NTSR1 DRD2 KCNA1 ADRA2C CACNA1E EDN3 CHRNA4 HTR6 MME SEMA5A GAD2 GHSR KCNMA1 PCDHB3 GRM7 CXCL6 FGF12 VIPR1 GDNF CBLN1 SST SYN3 SLC6A5
RIZ_ERYTHROID_DIFFERENTIATION_HBZ	41	34	0.829268	8	7.01073	6.86705e-05	0.0120484	E2F8 HOXB13 POU3F2 GCM2 POU2F3 SOX1 NR2F1 SOX18
REACTOME_EXTRACELLULAR_MATRIX_ORGANIZATION	87	75	0.862069	12	4.35529	6.94733e-05	0.0120484	COL1A1 COL6A2 COL7A1 COL11A1 COL12A1 COL16A1 COL22A1 COL24A1 PLOD1 MMP25 COL23A1 ADAMTS3
MODULE_274	82	76	0.926829	12	4.287	7.93665e-05	0.0134774	SST CBLN1 GAD2 HTR2A GABRB3 GABRG2 ACCN1 GRIN2A HTR6 DRD2 VIPR1 NTSR1
V$NKX3A_01	237	196	0.827004	21	2.76042	9.21907e-05	0.0153356	BHLHB5 LHX5 TSHZ3 NR2F1 KCNMA1 ADAM11 GRM8 BCL11A LMNA LARP4 DAB1 TFAP2D SIX3 CACNA1C LRFN5 PAX6 NRG1 GPR12 POU2F1 PTN POU3F2
REACTOME_REGULATION_OF_BETA_CELL_DEVELOPMENT	30	27	0.9	7	7.96747	0.000101361	0.0165238	PTF1A FOXA2 INSM1 ONECUT3 NKX6-1 PAX6 HNF1B
MIKKELSEN_ES_HCP_WITH_H3K27ME3	41	36	0.878049	8	6.50997	0.000106174	0.0169691	PCDHB14 HOXD8 TFAP2B ZNF804A NETO1 ELOVL3 NR2F1 CACNA1E
MODULE_100	544	489	0.898897	39	2.01175	0.000120809	0.0189369	IGFBP2 PDGFRA COL6A2 SFRP1 FGFR1 CCND2 TFAP2B WDR7 PCDH9 PTN FADS2 CHL1 EPB41L3 NEFL SST EEF1A2 PKIA PPL PAX6 RUNDC3A RASL10A CBLN1 CSRP2 PCP4 GABRB3 NCAN DPP6 CDH4 MAGI2 ABCC8 NOVA2 IQSEC1 BCL11A BIN1 RND1 GABRG2 FRZB SLC6A3 INSM1
CAIRO_LIVER_DEVELOPMENT_UP	166	144	0.86747	17	3.07062	0.000130132	0.0197798	FZD2 NR2F1 PRRX2 HMGN3 TMEFF1 PDZRN3 SNN PTN ITGA8 PDGFRA RNF219 CSRP2 NES CST6 FGFR1 GPR177 CTPS
LIM_MAMMARY_LUMINAL_MATURE_DN	99	92	0.929293	13	3.76396	0.000131041	0.0197798	SFRP1 STAC2 NES COL6A2 DAB2 VIM COL16A1 BCL11A CYGB FAM181B IRX1 TUBB6 PDZRN3
MODULE_66	552	496	0.898551	39	1.98004	0.000162348	0.0228312	IGFBP2 PDGFRA COL6A2 SFRP1 FGFR1 CCND2 TFAP2B WDR7 PCDH9 PTN FADS2 CHL1 EPB41L3 NEFL SST EEF1A2 PKIA PPL PAX6 RUNDC3A RASL10A CBLN1 CSRP2 PCP4 GABRB3 NCAN DPP6 CDH4 MAGI2 ABCC8 NOVA2 IQSEC1 BCL11A BIN1 RND1 GABRG2 FRZB SLC6A3 INSM1
REACTOME_NEURONAL_SYSTEM	279	265	0.949821	25	2.40037	0.000164314	0.0228312	CHRNA4 ADCY8 SYT2 CREB1 GABRB3 GABRG2 GAD2 KCNV1 GRIN2A GRIN2B GRIN2C KCNA1 KCNA2 KCNA4 KCNC4 KCNJ6 KCNJ8 KCNS3 NEFL KCNK9 CACNG8 SLC6A3 ABCC8 ALDH5A1 SYN3
ESC_V6.5_UP_LATE.V1_UP	190	175	0.921053	19	2.79693	0.000164829	0.0228312	FOXA2 SOX17 FRZB FGF8 DAB2 GPR177 LOC91461 G6PC3 GYG1 LHX1 KDELR3 HNF1B FZD8 PDZRN3 C14orf37 LIMD2 ZFPM1 PRSS12 FZD2
RIZ_ERYTHROID_DIFFERENTIATION_HEMGN	31	29	0.935484	7	7.24114	0.000165442	0.0228312	ELL2 SOX1 SOX18 POU2F3 E2F8 FOXC2 NR2F1
RNA_POLYMERASE_II_TRANSCRIPTION_FACTOR_ACTIVITY	182	161	0.884615	18	2.88877	0.00016791	0.0228312	MED21 PPARGC1B ELL2 HOXD9 ONECUT2 SOX8 HOXA1 LHX1 TAF4 TCF15 SOX21 SOX15 SOX18 NR2F1 TAF12 HOXC13 TCF7L2 IRF4
SCHLESINGER_METHYLATED_DE_NOVO_IN_CANCER	88	82	0.931818	12	3.91835	0.000168062	0.0228312	CDH13 CDX2 POU3F1 ACCN1 HOXB13 MT3 CACNA1G CDH4 FOXA2 HIC1 SFRP1 PAX6
TONKS_TARGETS_OF_RUNX1_RUNX1T1_FUSION_MONOCYTE_UP	204	176	0.862745	19	2.77894	0.000177617	0.0237337	MRPS35 PLTP EIF4EBP1 NES SASH1 TFPI2 CCND2 NEFH EHD2 EXT1 CTPS LAPTM4B JAM3 FGFR1 TUBB6 TCF7L2 FJX1 TUBB3 FLNB
SWEET_LUNG_CANCER_KRAS_DN	435	397	0.912644	33	2.09723	0.000186363	0.0245007	LOC651746 ACVRL1 PDGFRA GPM6B MACF1 CAV1 FOXF1 CDO1 ANTXR2 SASH1 TMEFF1 EPHA5 BCL6B LIN9 MARCKS SOX17 ADCY8 TEKT1 CA3 PKIA IGFBP2 GYG1 PRKCDBP COL1A1 BPGM STMN3 FOXF2 COL6A2 PLTP ZCCHC3 KANK3 ACE ADRB2
GGGCGGR_V$SP1_Q6	2940	2320	0.789116	132	1.44451	0.000200825	0.025983	TMEFF1 SLC25A39 TET2 GAS7 FOXA2 ATP10A COL7A1 FOXD2 LRP1 LARP4 TGFB1 NRD1 BMPR2 G6PC3 C1orf51 OSR1 HOXC13 EDN3 GPM6B NETO1 BCL11A MRPS35 WNT1 CST6 FGFR1 LMAN1 ARHGAP12 SBF2 POU2F1 NEFH VGLL2 PLTP DLEU7 SLC40A1 TMEM56 SIPA1 IVNS1ABP C1orf85 PRDM12 PRDM14 SLC12A4 CADPS ADCY8 HOXA13 FGF12 HOXA1 SOX17 POU3F2 POU3F1 GRIN2B RND2 INA GRIN2A CPXM1 STAC2 FGF3 FGF4 EEF1G PRSS12 CYGB STMN3 WDR42A CLDN6 TXNR…
THEODOROU_MAMMARY_TUMORIGENESIS	31	30	0.967742	7	6.92596	0.000207964	0.0264862	RSPO3 FOXC2 FGF4 FGF3 FGF8 WNT1 RSPO2
TRANSMEMBRANE_RECEPTOR_ACTIVITY	418	384	0.91866	32	2.10149	0.000221829	0.0278173	HTR1A GRIN2B GRIN2C PTPRM GRIN2A SSTR4 HLA-DOA RPSA HTR5A NPBWR1 NMBR HTR2A DRD2 ADRA2C ADRB2 FZD10 GPR124 CHRNA4 HTR6 PDGFRA BAI3 EPHA5 GHSR ACVRL1 GRM8 GRM7 FZD8 ABCC8 GABRB3 VIPR1 FGFR1 IFNGR2
V$PAX2_02	258	226	0.875969	22	2.47984	0.000256298	0.0314944	ADCY8 KCNK9 SLC2A14 MN1 MARCKS NR2F1 EPB41L3 ACCN1 NMBR SCUBE3 LSAMP TMEM56 CSMD3 ST8SIA2 HOXB4 GSX1 OSR1 TCF7L2 POU3F2 CADPS FZD10 IGSF21
AMINE_RECEPTOR_ACTIVITY	34	31	0.911765	7	6.63719	0.000258879	0.0314944	DRD2 HTR1A ADRA2C HTR5A ADRB2 HTR6 HTR2A
REACTOME_CREB_PHOSPHORYLATION_THROUGH_THE_ACTIVATION_OF_CAMKII	15	15	1	5	11.3529	0.000285289	0.0341969	CREB1 GRIN2A GRIN2B GRIN2C NEFL
V$PAX4_03	253	199	0.786561	20	2.56574	0.000317345	0.0374881	GRIN2B CBLN4 BCL6B FOXA2 WASF2 NR2F1 ZDHHC8 C1QL1 BCL11A ACCN1 LRP1 TGFB1 HOXC8 TFAP2B FGFR1 HOXB8 NRG1 MSC ZFPM1 POU2F1
MODULE_11	540	481	0.890741	37	1.92938	0.000363037	0.0421918	IGFBP2 PDGFRA SFRP1 FGFR1 CCND2 TFAP2B WDR7 PCDH9 PTN FADS2 CHL1 EPB41L3 NEFL SST EEF1A2 PKIA ELL2 PAX6 RUNDC3A RASL10A CBLN1 GAD2 CSRP2 PCP4 GABRB3 NCAN DPP6 CDH4 MAGI2 ABCC8 NOVA2 IQSEC1 BCL11A BIN1 RND1 GABRG2 GDPD5
SKELETAL_DEVELOPMENT	103	89	0.864078	12	3.5604	0.000367515	0.0421918	TGFB1 COL12A1 TWIST1 EXT1 FGFR1 HOXA13 DSCAML1 PAX1 COL11A1 ALX1 FRZB ANXA2
BOQUEST_STEM_CELL_UP	260	233	0.896154	22	2.39654	0.000392484	0.0444324	TWIST1 DKFZP586H2123 ITGA8 PPL COL6A2 SDC2 CHL1 MAN1C1 PLTP LPAR1 BICC1 MME GAS7 CDO1 LRP1 PDGFRA COL1A1 PCDH9 FBLN5 MSC COL16A1 NT5E
PEREZ_TP63_TARGETS	355	317	0.892958	27	2.14491	0.000478786	0.0525095	CRYBA2 FRYL MAN1C1 ELAVL3 COL1A1 PLCD1 ST8SIA2 IHH EPB41L3 NEFL PPP1R16B FOXF1 PPL ZFPM1 SASH1 SOX8 DLX2 TSHZ3 SYNJ2 CHST2 MEGF6 RAB11FIP4 CYGB CLDN6 FOXF2 TNRC4 TOX
CHIARADONNA_NEOPLASTIC_TRANSFORMATION_CDC25_DN	153	132	0.862745	15	2.93433	0.000480982	0.0525095	ADRB2 GUK1 EBF3 GAMT EIF4EBP1 GAS7 PHLDA3 MAP6 COL11A1 PLTP ACE FZD2 NDRG4 DAB2 RBMS2
CAGNWMCNNNGAC_UNKNOWN	85	79	0.929412	11	3.69221	0.000483157	0.0525095	TNRC4 HTR1A INA GABRG2 MGAT5B DRD2 CSMD3 NEFH TMEM179 ELAVL3 SARM1
V$ATF1_Q6	231	206	0.891775	20	2.4682	0.000497428	0.0533491	CDX2 RUNDC3A PPARGC1B ADAMTS3 DAAM2 LHX1 GPM6B GDNF ELL2 COL1A1 NOVA2 KCTD8 CACNA1G SST PAX1 OSR1 GABRG2 CNN3 IVNS1ABP PRDM12
SCHLESINGER_H3K27ME3_IN_NORMAL_AND_METHYLATED_IN_CANCER	28	25	0.892857	6	7.17782	0.000505983	0.053562	GRM7 GAD2 HTR1A COL1A1 GPR6 KCNA1
DAWSON_METHYLATED_IN_LYMPHOMA_TCL1	59	56	0.949153	9	4.36405	0.000535889	0.0560004	BHLHB5 SOX1 FOXC1 AJAP1 SOX17 tcag7.977 TSHZ3 NRSN1 TBX18
SCHLESINGER_METHYLATED_IN_COLON_CANCER	10	10	1	4	15.1247	0.0005496	0.0567062	SFRP2 SFRP1 CDX2 IHH
WILCOX_PRESPONSE_TO_ROGESTERONE_DN	66	57	0.863636	9	4.27289	0.00061282	0.0616679	BAT2 IGFBP2 PCDHGA1 ARHGDIA MME COL11A1 COL1A1 NEFH COL16A1
NOUZOVA_METHYLATED_IN_APL	68	57	0.838235	9	4.27289	0.00061282	0.0616679	OSR1 IRX1 HOXB13 EPHA5 KCNA4 GDNF HOXA1 ZNF582 ZNF266
MEISSNER_NPC_HCP_WITH_H3K4ME3_AND_H3K27ME3	142	136	0.957746	15	2.83663	0.000660414	0.0656467	KIF26B RSPO2 GRM8 ST8SIA2 NEFL KHDRBS2 SOX1 INA KCNMA1 DMN CBLN1 CCDC48 LOC651746 BHLHB5 PLTP
V$OCT1_B	267	229	0.857678	21	2.31783	0.000772363	0.0758498	CDX2 TWIST1 PPARGC1B MGAT5B HOXA13 HNF1B HPCAL4 SFRP2 HIST1H2AC FZD2 CDH13 LRRN1 FGF12 BAT2 CSMD3 CACNA1C PAX6 COL23A1 C8orf41 POU2F3 IGSF21
REACTOME_SEROTONIN_RECEPTORS	12	11	0.916667	4	12.9584	0.000834753	0.0791736	HTR1A HTR2A HTR5A HTR6
ZHOU_PANCREATIC_EXOCRINE_PROGENITOR	11	11	1	4	12.9584	0.000834753	0.0791736	FOXA2 HHEX PTF1A HNF1B
RB_P107_DN.V1_UP	140	111	0.792857	13	3.031	0.000844144	0.0791736	BICC1 CDC25B MCM6 COL1A1 FBLN5 TSSC4 RPA2 COL6A2 RBPMS2 KCNA1 E2F8 COL16A1 MRGF
MODULE_234	54	48	0.888889	8	4.55318	0.000845369	0.0791736	COL1A1 FGFR1 COL11A1 FRZB COL12A1 TCF15 ALX1 TWIST1
CSR_LATE_UP.V1_DN	170	154	0.905882	16	2.65402	0.000854775	0.0791736	HHEX PRSS12 CHL1 MME FADS2 ACVRL1 ROBO3 DKFZP586H2123 PLCD1 LOC651746 C1orf115 MRGF DYNC2LI1 DAAM2 TOX CHST2
MODULE_47	225	200	0.888889	19	2.40685	0.000886028	0.080697	CNN3 COL1A1 DAB2 PDGFRA COL6A2 LRP1 FGFR1 COL16A1 PTN FRZB MARCKS PLTP DKFZP586H2123 PLOD1 COL12A1 JAM3 VIM KDELR3 FGF12
CAGGTG_V$E12_Q6	2485	2131	0.857545	119	1.40258	0.000891023	0.080697	FAM126A AIG1 OSR1 LARP4 EIF4EBP1 PACSIN3 PKIA CCM2 TNRC4 PAX6 NRG1 GPR124 PIAS1 SASH1 DLX2 MFSD2 GPM6B BCL11A LRRN1 GABRG2 SBF2 POU2F3 POU2F1 NEFH BHLHB5 ADAMTS20 DLEU7 FLNB IQGAP2 TMEM56 SIPA1 SHANK1 ARID5A IVNS1ABP STK32A ADCY8 PDGFRA GAD2 ADAM11 FGF12 DSCAML1 HOXA1 HOXB8 SOX15 SOX17 KHDRBS2 SOX14 POU3F2 POU3F1 GRIN2B GRIN2A FGF8 FGF4 UBASH3B PRSS12 CDH13 ACCN1 CLDN6 LRRC8C HIC1 COL12A1 RFFL PP…
WNT_SIGNALING	89	85	0.955056	11	3.3918	0.000906677	0.0812124	CCND2 FGF4 FRZB FZD2 FZD8 PYGO1 SFRP1 SOX17 T WNT1 WNT3A
MCCABE_HOXC6_TARGETS_DN	21	19	0.904762	5	8.10978	0.000959145	0.0837418	C14orf37 PDGFRA COL23A1 TNFAIP8 PLXDC1
NEURON_PROJECTION	21	19	0.904762	5	8.10978	0.000959145	0.0837418	CDH13 NEFH NRSN1 GHSR NEFL
LU_TUMOR_VASCULATURE_UP	29	28	0.965517	6	6.1975	0.000965738	0.0837418	FJX1 TWIST1 FOXF2 PLXDC1 DKFZP586H2123 FZD10
VOLTAGE_GATED_CHANNEL_ACTIVITY	73	73	1	10	3.61909	0.000982649	0.0843113	KCNC4 KCNK15 KCNA2 KCNA1 KCNA4 KCNS3 KCNJ6 CACNA1G CACNA1E CACNA1C
V$EVI1_04	238	202	0.848739	19	2.38025	0.000998353	0.0847664	TWIST1 EXT1 NR2F1 BCL11A FZD2 LRP1 FGF12 LOC90826 SLC40A1 TMEM56 ONECUT2 BMPR2 CSMD3 CACNA1C NEK10 ITGA8 C6orf62 GSX1 NRG1
REN_ALVEOLAR_RHABDOMYOSARCOMA_DN	408	368	0.901961	29	1.97047	0.00104724	0.0880009	NT5E PLOD1 LRP1 FBLN5 CAV1 COL6A2 TWIST1 PRRX2 TGFB1 ANXA2 FZD2 ARPC1B NRG1 SNAP23 ARHGDIA COL1A1 PDGFRA KDELR3 TFPI2 LMAN1 EXT1 QSOX1 BAG3 DAB2 ATP10A GPR177 LPAR1 ELL2 RAI14
PID_SYNDECAN_1_PATHWAY	46	39	0.847826	7	4.97509	0.00112787	0.093809	COL7A1 COL11A1 COL16A1 COL12A1 TGFB1 COL6A2 COL1A1
LINDGREN_BLADDER_CANCER_CLUSTER_2B	392	353	0.90051	28	1.98333	0.00114977	0.0946642	CNN3 PDZRN3 LRRC8C FAM126A CDC25B STMN3 CAV1 DAB2 SYN3 DAAM2 MIAT COL6A2 SOX18 NR2F1 JAM3 TOX C1orf95 PPP1R16B PDGFRA NES GPM6B IQGAP2 HHEX PCP4 COL16A1 RBPMS2 FOXF1 CPXM1
V$OCT_Q6	265	221	0.833962	20	2.28195	0.00119991	0.0976738	CDX2 TWIST1 MGAT5B HNF1B HPCAL4 SFRP2 HIST1H2AC FZD2 LRRN1 FGF12 BAT2 HOXB4 HOXB8 PAX6 TCERG1L COL23A1 C8orf41 POU2F3 ANXA2 IGSF21

## Sheet: MSigDB-summary-dvUPdmDN
Gene List	nList	nRep	fRep	nOVLAP	OR	P-value	adjPval	Genes
MODULE_287	50	43	0.86	5	22.4194	6.18648e-06	0.050426	FBN1 EDNRB PRPH2 IL8RB PDE6B
HOQUE_METHYLATED_IN_CANCER	56	50	0.892857	4	14.6675	0.000244124	0.994928	EDNRB MGMT APC FOXN2
LI_PROSTATE_CANCER_EPIGENETIC	30	29	0.966667	3	19.2827	0.000721695	1	EDNRB MGMT APC
WUNDER_INFLAMMATORY_RESPONSE_AND_CHOLESTEROL_DN	12	10	0.833333	2	41.3288	0.00161237	1	ADIPOQ CYP2E1
WANG_RESPONSE_TO_PACLITAXEL_VIA_MAPK8_UP	14	12	0.857143	2	33.1014	0.00234602	1	MYEOV ANXA3
DCA_UP.V1_UP	191	160	0.837696	5	5.46352	0.00300279	1	KRT13 FGF6 FMO6P GARNL3 CD1B
MODULE_543	17	15	0.882353	2	25.4454	0.00368798	1	ANXA3 HLA-DOA
MODULE_444	18	16	0.888889	2	23.6333	0.00419809	1	FGF6 PTPRR
MCGOWAN_RSP6_TARGETS_UP	18	17	0.944444	2	22.0684	0.00473895	1	MGMT EDNRB
NEGATIVE_REGULATION_OF_CATALYTIC_ACTIVITY	69	56	0.811594	3	9.4505	0.00485966	1	EDNRB APC RGS4
LEE_LIVER_CANCER_E2F1_DN	64	57	0.890625	3	9.27392	0.00510713	1	CCDC90B CYP2E1 HAO1
MODULE_362	21	19	0.904762	2	19.4748	0.00591135	1	FGF6 PTPRR
MODULE_248	129	119	0.922481	4	5.84428	0.00610678	1	FBN1 PRPH2 IL8RB PDE6B
SNACANNNYSYAGA_UNKNOWN	90	64	0.711111	3	8.204	0.00705191	1	MRPL42 BUB1B HACE1
KINETOCHORE	25	21	0.84	2	17.4225	0.00720213	1	APC BUB1B
OXYGEN_BINDING	22	21	0.954545	2	17.4225	0.00720213	1	CYP2E1 CYP17A1
KRAS.LUNG.BREAST_UP.V1_DN	145	128	0.882759	4	5.418	0.00787007	1	KRT13 CALML5 PDE6B FMO6P
BROWNE_HCMV_INFECTION_24HR_DN	148	130	0.878378	4	5.3314	0.00830276	1	IL8RB MGMT FADS1 FBN1
GNF2_CDH3	27	24	0.888889	2	15.0482	0.00935369	1	ANXA3 SERPINB5
V$HNF1_01	245	213	0.869388	5	4.05808	0.00990836	1	CYP2E1 HAO1 TMED6 CSNK1A1L CDH17
ST_GRANULE_CELL_SURVIVAL_PATHWAY	27	25	0.925926	2	14.3951	0.0101268	1	IL8RB APC
PID_TRAIL_PATHWAY	28	25	0.892857	2	14.3951	0.0101268	1	TNFRSF10A RIPK1
GNF2_SERPINB5	28	25	0.892857	2	14.3951	0.0101268	1	ANXA3 SERPINB5
MODULE_367	29	26	0.896552	2	13.7969	0.0109274	1	EDNRB IL8RB
CHROMOSOMEPERICENTRIC_REGION	31	26	0.83871	2	13.7969	0.0109274	1	APC BUB1B
SANA_TNF_SIGNALING_UP	83	77	0.927711	3	6.75885	0.0116956	1	CCL8 APOL1 CTHRC1
BIOCARTA_DEATH_PATHWAY	33	28	0.848485	2	12.7286	0.0126092	1	TNFRSF10A RIPK1
DORSAM_HOXA9_TARGETS_DN	32	28	0.875	2	12.7286	0.0126092	1	VHL WSB1
NEGATIVE_REGULATION_OF_TRANSFERASE_ACTIVITY	35	28	0.8	2	12.7286	0.0126092	1	APC RGS4
NOJIMA_SFRP2_TARGETS_UP	31	29	0.935484	2	12.2581	0.0134897	1	TNN VHL
LU_AGING_BRAIN_UP	262	240	0.916031	5	3.58567	0.0159181	1	FADS1 SYPL1 ANXA3 IFI16 C3orf63
MODULE_27	356	331	0.929775	6	3.12669	0.0159872	1	EDNRB HLA-DOA PRPH2 PTPRR IL8RB TNFRSF10A
OXIDOREDUCTASE_ACTIVITY_GO_0016705	38	33	0.868421	2	10.6759	0.0172683	1	FADS1 CYP17A1
MORF_CTSB	190	164	0.863158	4	4.18964	0.0181608	1	STAC PTPRR CYP2E1 JRKL
PRC2_SUZ12_UP.V1_UP	194	164	0.845361	4	4.18964	0.0181608	1	C6orf123 CD1B C8orf71 FMO6P
CALCIUM_ION_BINDING	104	91	0.875	3	5.67954	0.0182723	1	FLG CALML5 FBN1
RICKMAN_HEAD_AND_NECK_CANCER_B	48	34	0.708333	2	10.3391	0.0182753	1	GTSF1 CALML5
KRASNOSELSKAYA_ILF3_TARGETS_UP	38	34	0.894737	2	10.3391	0.0182753	1	RGS4 IFI16
MODULE_288	37	35	0.945946	2	10.0265	0.0193066	1	EDNRB IL8RB
KRAS.600_UP.V1_DN	289	253	0.875433	5	3.39534	0.0195291	1	KRT13 PDE6B FMO6P HLA-DOA CALML5
KRAS.600.LUNG.BREAST_UP.V1_DN	289	253	0.875433	5	3.39534	0.0195291	1	KRT13 CALML5 PDE6B FMO6P IL8RB
IZADPANAH_STEM_CELL_ADIPOSE_VS_BONE_DN	108	94	0.87037	3	5.49138	0.0198996	1	ANXA3 FBN1 RGS4
LINDGREN_BLADDER_CANCER_CLUSTER_1_UP	121	95	0.785124	3	5.4321	0.0204593	1	SERPINB5 KRT13 IFI16
CHEN_NEUROBLASTOMA_COPY_NUMBER_GAINS	50	37	0.74	2	9.45544	0.0214407	1	FBN1 MYEOV
LIANG_HEMATOPOIESIS_STEM_CELL_NUMBER_LARGE_VS_TINY_UP	44	38	0.863636	2	9.19088	0.0225429	1	MRPL42 FADS1
MORF_IFNA1	207	176	0.850242	4	3.89449	0.0228584	1	STAC PTPRR CYP2E1 JRKL
LUI_THYROID_CANCER_PAX8_PPARG_UP	44	39	0.886364	2	8.94155	0.0236681	1	ZC3H14 FBN1
MODULE_263	45	39	0.866667	2	8.94155	0.0236681	1	IL8RB CCL8
G_PROTEIN_SIGNALING_COUPLED_TO_IP3_SECOND_MESSENGERPHOSPHOLIPASE_C_ACTIVATING	45	40	0.888889	2	8.70571	0.024816	1	EDNRB IL8RB
BROWNE_HCMV_INFECTION_1HR_DN	222	182	0.81982	4	3.76195	0.0254604	1	PTPRR MGMT PRPH2 HMGCL
MORF_CD8A	127	104	0.818898	3	4.94424	0.0258847	1	STAC CYP2E1 JRKL
PID_CERAMIDE_PATHWAY	48	41	0.854167	2	8.48048	0.0259862	1	KSR1 RIPK1
V$RSRFC4_Q2	214	185	0.864486	4	3.69901	0.0268257	1	STAC CYP2E1 ZNF385B HAO1
MODULE_64	518	477	0.920849	7	2.52649	0.0269647	1	RGS4 EDNRB FGF6 HLA-DOA PRPH2 PTPRR CCL8
GCM_IL6ST	54	42	0.777778	2	8.26897	0.0271785	1	RNUXA WSB1
LEE_RECENT_THYMIC_EMIGRANT	227	187	0.823789	4	3.65822	0.0277599	1	IFI16 HACE1 CD1B ANKRD55
LUI_THYROID_CANCER_CLUSTER_1	51	43	0.843137	2	8.06751	0.0283925	1	ZC3H14 FBN1
CHIANG_LIVER_CANCER_SUBCLASS_INTERFERON_DN	52	43	0.826923	2	8.06751	0.0283925	1	ZNF385B FADS1
PHOSPHOINOSITIDE_MEDIATED_SIGNALING	48	43	0.895833	2	8.06751	0.0283925	1	EDNRB IL8RB
HALMOS_CEBPA_TARGETS_UP	52	44	0.846154	2	7.87507	0.029628	1	RAB32 RGS4
LEE_CALORIE_RESTRICTION_MUSCLE_DN	51	44	0.862745	2	7.87507	0.029628	1	FBN1 FGF6
TUMOR_SUPPRESSORS	54	44	0.814815	2	7.87507	0.029628	1	VHL APC
CROSBY_E2F4_TARGETS	6	5	0.833333	1	40.9455	0.0301931	1	BUB1B
LI_WILMS_TUMOR_ANAPLASTIC_DN	5	5	1	1	40.9455	0.0301931	1	IFI16
DARWICHE_PAPILLOMA_RISK_HIGH_VS_LOW_UP	6	5	0.833333	1	40.9455	0.0301931	1	VHL
CALVET_IRINOTECAN_SENSITIVE_VS_RESISTANT_DN	5	5	1	1	40.9455	0.0301931	1	TFG
TRANSMEMBRANE_RECEPTOR_ACTIVITY	418	384	0.91866	6	2.67953	0.0303882	1	PTPRR HLA-DOA TRHR TNFRSF10A IL8RB GPR116
FRASOR_TAMOXIFEN_RESPONSE_UP	51	46	0.901961	2	7.51661	0.032162	1	KRT13 C3orf63
PID_P53DOWNSTREAMPATHWAY	137	114	0.832117	3	4.49721	0.0327307	1	TNFRSF10A SERPINB5 APC
REACTOME_CYTOCHROME_P450_ARRANGED_BY_SUBSTRATE_TYPE	51	47	0.921569	2	7.34947	0.03346	1	CYP2E1 CYP17A1
SCHEIDEREIT_IKK_INTERACTING_PROTEINS	58	48	0.827586	2	7.18968	0.0347782	1	RIPK1 TFG
MODULE_108	56	48	0.857143	2	7.18968	0.0347782	1	IL8RB CCL8
GALI_TP53_TARGETS_APOPTOTIC_DN	6	6	1	1	32.7842	0.0361226	1	TNFRSF10A
PALOMERO_GSI_SENSITIVITY_UP	7	6	0.857143	1	32.7842	0.0361226	1	GARNL3
NIKOLSKY_BREAST_CANCER_8Q12_Q22_AMPLICON	132	119	0.901515	3	4.30172	0.0364737	1	CTHRC1 SLC10A5 CDH17
ACACTAC,MIR-142-3P	130	119	0.915385	3	4.30172	0.0364737	1	SYPL1 TFG APC
CRX_DN.V1_UP	136	119	0.875	3	4.30172	0.0364737	1	PRPH2 BUB1B ZFP57
V$HMEF2_Q6	138	120	0.869565	3	4.26469	0.0372477	1	GRK7 FGF6 ZNF385B
CHICAS_RB1_TARGETS_GROWING	243	206	0.847737	4	3.3101	0.0376043	1	ANXA3 IFI16 BUB1B RGS4
IL-1	231	207	0.896104	4	3.2936	0.0381713	1	HMGCL RGS4 ANXA3 CCL8
VART_KSHV_INFECTION_ANGIOGENIC_MARKERS_DN	138	122	0.884058	3	4.19251	0.0388209	1	IL8RB SERPINB5 FGF6
V$MEF2_01	144	123	0.854167	3	4.15739	0.0396201	1	GRK7 FGF6 ZNF385B
MODULE_324	133	123	0.924812	3	4.15739	0.0396201	1	FBN1 ANXA3 CDH17
V$RSRFC4_01	245	210	0.857143	4	3.24504	0.0399021	1	STAC CYP2E1 ZNF385B HAO1
FATTY_ACID_METABOLIC_PROCESS	63	52	0.825397	2	6.61222	0.0402478	1	HAO1 FADS1
V$MEF2_Q6_01	244	212	0.868852	4	3.21344	0.0410805	1	STAC TRHR GRK7 ZNF385B
KRAS.300_UP.V1_DN	143	125	0.874126	3	4.08869	0.0412435	1	KRT13 PDE6B FMO6P
chr5q23	84	53	0.630952	2	6.48221	0.0416629	1	FTMT RNUXA
REACTOME_IKK_COMPLEX_RECRUITMENT_MEDIATED_BY_RIP1	10	7	0.7	1	27.3447	0.0420161	1	RIPK1
HEIDENBLAD_AMPLIFIED_IN_BONE_CANCER	7	7	1	1	27.3447	0.0420161	1	FGF6
CELLULAR_RESPONSE_TO_NUTRIENT_LEVELS	10	7	0.7	1	27.3447	0.0420161	1	FADS1
RASHI_RESPONSE_TO_IONIZING_RADIATION_5	147	126	0.857143	3	4.05495	0.0420677	1	HMGCL KSR1 VHL
MODULE_104	353	312	0.883853	5	2.7329	0.0425204	1	ZC3H14 TRIM10 CYP2E1 DNAH9 KRT13
PROTEIN_KINASE_BINDING	62	54	0.870968	2	6.35719	0.0430966	1	PTPRR APC
BROWNE_HCMV_INFECTION_4HR_DN	254	217	0.854331	4	3.13705	0.0441127	1	JRKL HMGCL RGS4 DNAH9
MODULE_117	731	648	0.886457	8	2.12034	0.0448532	1	ANXA3 SERPINB5 FGF6 HLA-DOA IL8RB CCL8 CD1B CDH17
MORF_PTPRB	257	219	0.85214	4	3.10749	0.04536	1	STAC CYP2E1 JRKL C8orf71
KRAS.LUNG_UP.V1_DN	145	130	0.896552	3	3.92657	0.045447	1	CALML5 KRT13 PDE6B
MODULE_164	61	56	0.918033	2	6.12105	0.0460185	1	ANXA3 SERPINB5
V$HNF1_Q6	253	221	0.873518	4	3.07848	0.046627	1	CYP2E1 HAO1 TMED6 CDH17

## Sheet: MSigDB-summary-dvDNdmUP
Gene List	nList	nRep	fRep	nOVLAP	OR	P-value	adjPval	Genes
LOPEZ_MBD_TARGETS_IMPRINTED_AND_X_LINKED	17	11	0.647059	7	88.315	3.49561e-10	2.84927e-06	HDGF UBA1 PDHA1 FAM3A UBE2A MTM1 IRAK1
MIKKELSEN_MEF_HCP_WITH_H3_UNMETHYLATED	228	198	0.868421	18	5.16702	8.66563e-08	0.000353168	ASZ1 POU3F4 SOX3 PCSK1N ARHGAP4 NR0B1 LDOC1 IRS4 CRYBB3 ARX GPR50 CHRDL1 SLITRK4 GABRQ SYP KCNE1L IL1RAPL2 GPR101
CAGGTA_V$AREB6_01	792	665	0.839646	35	2.95144	1.48774e-07	0.000404219	USP51 IL13RA1 SMARCA1 LAS1L APLN TSPAN6 RBM15B CLCN5 KCNJ14 XIAP CASK LDOC1 KCNE1L SLC9A7 PYY2 REPS2 RPS6KA3 UBA1 PGRMC1 PTGFRN FBRS GPC4 CDK2AP1 NDP DACH2 PORCN SH3KBP1 FGF13 WNK3 SLITRK4 SOX3 RNF12 GPR173 NRK PTCHD1
RICKMAN_METASTASIS_UP	344	263	0.764535	20	4.26366	3.13212e-07	0.000581756	PGRMC1 ARMCX6 TSPAN6 VBP1 MECP2 SLC25A14 MAGEE1 ABCB7 UPF3B NKAP USP51 SMARCA1 APOOL GPRASP2 TAF9B TMEM32 TMLHE MAGEH1 RNF12 YIPF6
REN_ALVEOLAR_RHABDOMYOSARCOMA_DN	408	368	0.901961	24	3.63887	3.56862e-07	0.000581756	MSN TFE3 WDR45 PRDX4 RAB5C FTSJ1 ATP6AP1 YIPF6 C1GALT1C1 ELF4 PRAF2 IDS IL13RA1 DYNLT3 SLC35A2 IRAK1 PRPS2 ATP6AP2 EBP SLC10A3 PGRMC1 UBE2A LAMP2 ACSL4
TGGAAA_V$NFAT_Q4_01	1896	1580	0.833333	59	2.11566	1.3827e-06	0.00165104	TFE3 HDAC6 SNX12 BLCAP GRIA3 OPHN1 AIFM1 TSC22D3 GPR101 SLC9A7 ARMCX6 RPS6KA3 TBL1Y TMEM164 PIM2 FAM120C IL1RAPL1 UTP14A XKRX ATP1A2 FGF13 ARHGAP6 PAK3 POU3F4 MECP2 TBC1D8B ELF4 SRPX WFIKKN2 RAP2C C1GALT1C1 PDK3 PHKA1 GABRQ GABRE ABCB7 EDA EBP SLC35A2 FAM155B KLF8 KCNJ14 FOXO4 CASK PHF6 MAGEH1 CHM OTUD5 CDK2AP1 NDP CHD2 ACSS1 WDR44 OLFML1 EDNRA SH3KBP1 SOX3 GPR173 PTCHD1
BENPORATH_SUZ12_TARGETS	1038	932	0.897881	41	2.45387	1.4179e-06	0.00165104	IL1RAPL1 TCEAL2 SLITRK2 FAM70A ARHGAP6 PCSK1N NDP EFNB1 AFF2 IRS4 FGF13 PTCHD1 FOXO4 REPS2 MTM1 SLITRK4 TSPAN6 GPC4 GPR101 GPR50 EFNA3 RAB33A POU3F4 RPS6KA6 NRK IL1RAPL2 SOX3 NHS ESX1 KIAA2022 ZCCHC12 TMEM164 NR0B1 ACSS1 TSC22D3 LONRF3 FRMPD4 ELF4 DACH2 CLCN5 TCEAL6
GGGYGTGNY_UNKNOWN	664	579	0.871988	30	2.86954	1.67363e-06	0.00170522	KCNE1L KCNK7 KIF5A MAGEE2 ARMCX6 HSD17B10 ELF4 SRPX RAP2C FLNA SCML2 RPS6KA3 RBM3 TFE3 SUV39H1 LAMP2 GPC4 TSPAN6 CHD2 PLP2 DACH2 WDR44 EFNA3 EFNB1 XK SH3KBP1 PLXNA3 RP13-102H20.1 GABRA3 PAK3
GGGTGGRR_V$PAX4_03	1294	1090	0.842349	44	2.24388	5.38796e-06	0.00487969	MED12 PDK3 STRA6 SMARCA1 HDAC8 HDAC6 SNX12 EDA EBP KLF8 RAB5C KCNJ14 FOXO4 NLGN3 GRIA3 SLC16A2 MSN SLC9A6 PLA2G4F PJA1 PYY2 RPS6KA3 UBA1 RBM3 FBRS PCSK1N OTUD5 GPC4 DLG3 FAM123B CDK2AP1 PLP2 EFNB1 PIM2 DOCK11 CHRDL1 SLITRK2 HDGF RNF12 GPR173 ARHGAP6 NRK PTCHD1 POU3F4
V$ZID_01	259	211	0.814672	15	3.91338	2.13083e-05	0.0171568	KCNE1L MECP2 RBM15B XK SAT1 FAM70A NLGN3 PLXNA3 PHF8 GPR173 TSC22D3 SNX12 PTCHD1 APEX2 CHD2
CTTTGA_V$LEF1_Q2	1232	1046	0.849026	41	2.1594	2.31536e-05	0.0171568	TBC1D8B ARX WFIKKN2 AR SCML2 IL19 STRA6 LAMP2 EDA RBP2 XK CNKSR2 RAB5C KCNJ14 BGN KIAA1166 GRIA3 CASK COX7B LDOC1 UBE2A MORC4 ERP27 OTUD5 PRDX4 GPC4 NDP CHD2 MAP3K7IP3 TMEM164 PIM2 IL1RAPL1 DOCK11 CHRDL1 XKRX RP13-102H20.1 SLITRK4 KLHL34 ARHGAP6 NRK POU3F4
V$FAC1_01	222	192	0.864865	14	4.01356	3.02479e-05	0.0205459	EFNB1 PIM2 SAT1 IL1RAPL1 SRPX WFIKKN2 FOXO4 REPS2 CHM IRS4 GPR50 RNF12 OTUD5 PTCHD1
PYEON_CANCER_HEAD_AND_NECK_VS_CERVICAL_UP	193	155	0.803109	12	4.26445	6.25022e-05	0.0391889	CENPI HMGB3 POLA1 FAM50A CALML4 UPF3B XK PIGA CXorf39 CASK SCML1 PRPS2
TTTGCAG,MIR-518A-2	210	186	0.885714	13	3.82385	8.94155e-05	0.052059	C9orf45 ZMAT1 RAP2C AFF2 XIAP PTGFRN SEPT6 NHS KIAA2022 LAMP2 PHF6 CDK2AP1 TMEM32
AACTTT_UNKNOWN	1890	1661	0.878836	55	1.83021	0.000100132	0.0522934	LAMP2 TSPAN6 BLCAP RBP2 CNKSR2 GRIA3 PYGO1 GABRA3 ZNF280C HCCS RPS6KA3 ZIC3 PGRMC1 GPR50 PRDX4 MAP3K7IP3 DACH2 IL1RAPL2 IL1RAPL1 DOCK11 FGF13 RP13-102H20.1 POU3F4 MECP2 TBC1D8B MED12 TMSL8 ELF4 RAP2C ACSL4 PHKA1 HDX EDA KLF8 FOXO4 NLGN3 PHF8 PHF6 UBE2A REPS2 IRS4 PTGFRN NHS GPC4 CDK2AP1 NDP CHD2 CHRDL1 SH3KBP1 MAGT1 CYorf15A SOX3 HDGF NRK PTCHD1
GGGCGGR_V$SP1_Q6	2940	2320	0.789116	71	1.71294	0.000102649	0.0522934	SMARCA1 TFE3 LAMP2 HDAC6 APLN LONRF3 RBM15B LANCL3 CNKSR1 SLC16A2 TSC22D3 SLC9A7 SLC9A6 MAOA UPF3B DLEU7 FLNA RPS6KA3 UBA1 PGRMC1 GPR50 SUV39H1 FAM123B EFNA3 EFNB1 PIM2 HTATSF1 LAGE3 MOSPD1 XKRX RP13-102H20.1 SLITRK4 ARHGAP6 MECP2 MED12 WFIKKN2 IL13RA1 AR RAP2C C1GALT1C1 PRICKLE3 PHKA1 EDA KCNJ14 FOXO4 XIAP CASK PHF8 UBE2A GRIPAP1 REPS2 ATP6AP1 IRS4 NHS GPRASP2 PCSK1N OTUD5 GPC4 DLG3 ACSS1 WDR44 …
TTGGGAG,MIR-150	90	78	0.866667	8	5.76125	0.000154409	0.0717117	GRIPAP1 PIGA EDA FOXO4 ELK1 TSC22D3 GDI1 PLP2
SAMOLS_TARGETS_OF_KHSV_MIRNAS_DN	62	59	0.951613	7	6.77226	0.000159576	0.0717117	LDOC1 MAGEH1 ARMCX6 MID1IP1 MAOA FGF13 IL13RA1
TAGGTCA,MIR-192,MIR-215	47	42	0.893617	6	8.36669	0.00016716	0.0717117	MSN MECP2 PCDH19 RP13-102H20.1 WDR44 BLCAP
FIRESTEIN_CTNNB1_PATHWAY	33	30	0.909091	5	10.014	0.000282301	0.115052	FOXO4 GABRA3 DKC1 SRPK3 PDK3
ZHOU_TNF_SIGNALING_4HR	54	49	0.907407	6	7.0014	0.000396651	0.153957	RPL10 FAM50A IL32 PLP2 EBP SNX12
DACOSTA_UV_RESPONSE_VIA_ERCC3_TTD_UP	64	50	0.78125	6	6.84244	0.000443319	0.158558	GALK1 FLNA SAT1 UBA1 PLXNA3 UBL4A
H3K27me3only	487	403	0.827515	19	2.53294	0.00046139	0.158558	APLN FBRS BGN ACSS1 UCHL5IP STRA6 SLC10A3 GLUD2 RP13-102H20.1 WDR40C ELF4 FLNA KCNK7 KCNE1L UBL4A THEG GAB3 ESX1 EDNRA
BLALOCK_ALZHEIMERS_DISEASE_DN	1237	1009	0.815683	36	1.9294	0.000466863	0.158558	NAP1L2 XK MAOA EBP SLC25A14 ATP6AP1 CNKSR2 TCEAL2 COX7B GLUD2 PDHA1 PRDX4 PAK3 DYNLT3 IDS SEPT6 MPP1 PGRMC1 VBP1 HCCS ATP1A2 SLC9A6 UBE2A PRAF2 FAM127A MTMR1 ARHGEF9 ATP6AP2 GRIA3 FGF13 SYN1 CHRDL1 PGK1 LDOC1 PJA1 SAT1
AGTTCTC,MIR-146A,MIR-146B	59	51	0.864407	6	6.69001	0.000494159	0.161116	CASK ARHGAP6 IRAK1 PTGFRN CXorf22 BCORL1
V$MAF_Q6	259	223	0.861004	13	3.1429	0.000529087	0.162295	TBC1D8B SAT1 FAM70A CHM RPS6KA3 FGF13 SMARCA1 HMGB3 GABRA3 RAB33A LAMP2 GPC4 CHD2
V$CDPCR3_01	56	52	0.928571	6	6.54423	0.000549425	0.162295	PAK3 IRAK1 TSPAN6 CDK2AP1 PTGFRN POU3F4
V$MEF2_03	238	196	0.823529	12	3.30601	0.00055751	0.162295	ARMCX6 XK RAP2C PYY2 SCML1 ATP1A2 CASK RP13-102H20.1 SMARCA1 PHKA2 GPC4 NDP
BORCZUK_MALIGNANT_MESOTHELIOMA_UP	305	255	0.836066	14	2.95295	0.000594501	0.167096	FTSJ1 HDGF PRDX4 FLNA UBE2A RPS6KA3 PGK1 DYNLT3 PGRMC1 PRPS2 LDOC1 DKC1 VBP1 LAMP2
TTGTTT_V$FOXO4_01	2061	1750	0.849102	54	1.68513	0.000667296	0.178158	SCML1 GLUD2 TSPAN6 LONRF3 BLCAP RBP2 SLC16A2 COX7B ZNF280C TSC22D3 HCCS ARMCX6 DLEU7 PGRMC1 ARAF PRDX4 EFNB1 PIM2 IL1RAPL1 DOCK11 XKRX FGF13 WNK3 SLITRK2 ARHGAP6 PAK3 POU3F4 ELF4 WFIKKN2 IL13RA1 ACSL4 GABRE EDA KLF8 GRK7 CLCN5 ZDHHC15 FOXO4 PHF6 MORC4 GRIPAP1 REPS2 IRS4 OTUD5 NDP CHD2 WDR44 SAT1 CHRDL1 SOX3 HDGF RAB33A NRK PTCHD1
ZHENG_IL22_SIGNALING_DN	42	36	0.857143	5	8.07476	0.000677574	0.178158	CENPI FGF13 GRIPAP1 BGN MBTPS2
V$PXR_Q2	256	230	0.898438	13	3.04022	0.000706753	0.180023	SAT1 MED12 IL1RAPL1 RAB5C WFIKKN2 GDI1 GRIA3 NLGN3 ZCCHC12 FBRS FAM50A CDK2AP1 CHD2
TTGCACT,MIR-130A,MIR-301,MIR-130B	403	355	0.880893	17	2.56566	0.000765313	0.189032	MECP2 PITPNM2 RAP2C ACSL4 PTGFRN EDA NHS SUV39H1 ABCB7 MID1IP1 TSPYL2 WNK3 FAM155B BLCAP CLCN5 PIGA TMEM32
TGGNNNNNNKCCAR_UNKNOWN	424	356	0.839623	17	2.55793	0.000789512	0.189274	C9orf45 RAP2C FAM70A GPRASP2 GPC4 HDX APLN CDK2AP1 EDA WDR44 EFNB1 BLCAP NLGN3 PLXNA3 STARD8 NRK MORC4
CTGAGCC,MIR-24	231	206	0.891775	12	3.13367	0.000864556	0.197756	SYP PIM2 RAB5C RAP2C PYY2 SCML2 GRIA3 ZXDB ZXDA EDA GPC4 OTUD5
SCHLOSSER_MYC_TARGETS_AND_SERUM_RESPONSE_DN	47	38	0.808511	5	7.58536	0.000873415	0.197756	PRDX4 IRAK1 FTSJ1 DKC1 HDGF
Single	1591	1405	0.883092	45	1.73497	0.000927364	0.204296	ACSS1 AFF2 ARHGAP6 CHRDL1 CLCN5 DACH2 DOCK11 EFNA3 EFNB1 ELF4 ESX1 TMEM185A FGF13 FAM70A GAB3 GPC4 GPR101 GPR50 IL1RAPL1 IL1RAPL2 IRS4 KIAA2022 TCEAL6 FOXO4 MTM1 NDP NHS NR0B1 NRK PCSK1N FRMPD4 POU3F4 PTCHD1 RAB33A REPS2 LONRF3 TMEM164 RPS6KA6 SLITRK2 SLITRK4 SOX3 TCEAL2 TSC22D3 TSPAN6 ZCCHC12
CTCNANGTGNY_UNKNOWN	91	79	0.868132	7	4.88539	0.000967508	0.20753	ARHGAP6 RBM15B REPS2 ARX IL1RAPL1 RPS6KA3 PHF8
CHIARADONNA_NEOPLASTIC_TRANSFORMATION_CDC25_UP	120	105	0.875	8	4.15107	0.00115783	0.241119	PGRMC1 UTP14A LAMP2 HTATSF1 RBM3 CASK PDK3 GPC4
RIGGINS_TAMOXIFEN_RESISTANCE_UP	66	60	0.909091	6	5.57228	0.00118345	0.241119	GPC4 MSN STARD8 SRPX ARMCX6 SLC16A2
CTGCAGY_UNKNOWN	765	648	0.847059	25	2.06311	0.00121284	0.241119	MED12 ELF4 AR FAM70A GABRQ APLN EDA NLGN3 GRIA3 CASK RRAGB GABRA3 PHF6 TSC22D3 SLC9A6 NAP1L2 RPS6KA3 PCSK1N DLG3 CD99L2 PIN4 IL1RAPL1 GALK1 FGF13 PTCHD1
DURAND_STROMA_MAX_UP	296	278	0.939189	14	2.69177	0.00136799	0.265488	CALML4 EDA GRIA3 IL13RA1 KLF8 LONRF3 MORC4 PORCN RPS6KA6 SYN1 TAF9B TSC22D3 TSPAN6 ZDHHC15
MILI_PSEUDOPODIA_HAPTOTAXIS_UP	518	410	0.791506	18	2.34194	0.00145373	0.275567	TBC1D8B DKC1 ACSL4 TMLHE ABCB7 CSTF2 DYNLT3 DLG3 POLA1 RPS6KA6 DOCK11 UTP14A VBP1 CXorf56 HTATSF1 RAP2C SEPT6 RPS6KA3
V$MYOGNF1_01	48	43	0.895833	5	6.58458	0.001545	0.286211	FBRS IL13RA1 IL1RAPL1 APLN PTCHD1
V$CP2_02	253	221	0.873518	12	2.90611	0.00158054	0.286289	EFNA3 KIF5A TMEM164 ARX IL1RAPL1 UBA1 PLXNA3 FBRS NHS SLC25A14 TSC22D3 PTCHD1
TGCTTTG,MIR-330	335	283	0.844776	14	2.64094	0.0016172	0.286561	EFNA3 NKRF CLCN5 RAP2C ARHGEF9 ARMCX6 GRIA3 XIAP SLITRK4 PTGFRN PIGA GPRASP2 MTM1 CALML4
V$XBP1_01	133	113	0.849624	8	3.83309	0.00185467	0.321647	CASK IRS4 IL1RAPL1 PRDX4 WFIKKN2 APLN PTCHD1 GRIA3
V$IK2_01	267	227	0.850187	12	2.82397	0.00197873	0.331124	SLC35A2 SAT1 FOXO4 GDI1 PRICKLE3 FGF13 PRPS2 FBRS GPC4 PAK3 FAM50A NDP
TTANTCA_UNKNOWN	952	823	0.864496	29	1.88216	0.00201205	0.331124	KIF5A IL13RA1 FAM70A ACSL4 SMARCA1 TMEM185A APOOL CASK PHF8 PHF6 MSN GRIPAP1 PJA1 RPS6KA3 UBA1 PRDX4 CDK2AP1 NDP MAP3K7IP3 WDR44 SAT1 IL1RAPL2 IL1RAPL1 SLITRK4 KLHL34 RNF12 ARHGAP6 PAK3 POU3F4
LUCAS_HNF4A_TARGETS_UP	58	46	0.793103	5	6.10182	0.00209621	0.331124	CALML4 MTM1 IL13RA1 MPP1 EBP
V$WHN_B	254	199	0.783465	11	2.95607	0.00212834	0.331124	EFNB1 FOXO4 GRIA3 RP13-102H20.1 OPHN1 SOX3 GPR173 OTUD5 TSC22D3 NRK POU3F4
VALK_AML_CLUSTER_12	30	28	0.933333	4	8.32167	0.00213627	0.331124	AFF2 ARHGAP4 GABRE FGF13
RNGTGGGC_UNKNOWN	766	639	0.834204	24	2.00094	0.00215306	0.331124	WFIKKN2 ACSL4 APLN LONRF3 XK RAB5C KCNJ14 RPS6KA3 IRS4 NHS OTUD5 GPC4 DLG3 PLP2 WDR44 EFNB1 PIM2 SH3KBP1 PNLDC1 UPRT PRPS2 ELK1 PAK3 NRK
SMTTTTGT_UNKNOWN	402	360	0.895522	16	2.36421	0.00232366	0.350743	SCML1 RBM3 PRICKLE3 APLN CDK2AP1 NDP CHD2 CNKSR2 XKRX NLGN3 SOX3 COX7B RAB33A GPR173 MSN IRAK1
V$EVI1_04	238	202	0.848739	11	2.90911	0.00239179	0.354463	APOOL IL1RAPL1 CHRDL1 SCML1 GDI1 GRIA3 CASK FGF13 ARHGAP6 FAM50A MORC4
V$OCT1_04	241	203	0.842324	11	2.89378	0.00248525	0.361737	GDI1 CASK FGF13 ZIC3 PHKA1 CHM FAM50A IRAK1 NDP CHD2 POU3F4
MORF_XPC	62	49	0.790323	5	5.68488	0.00277858	0.396808	UBE2A HUWE1 BLCAP HTATSF1 UBA1
YAO_TEMPORAL_RESPONSE_TO_PROGESTERONE_CLUSTER_16	79	71	0.898734	6	4.62652	0.00282357	0.396808	STRA6 BGN MAOA SRPX PRAF2 NDP
V$ETS_Q4	247	209	0.846154	11	2.80507	0.00311002	0.429658	PLA2G4F TMEM185A LANCL3 CNKSR1 DOCK11 RAP2C ACSL4 RNF12 ARHGAP4 POU3F4 CHD2
CAGCTTT,MIR-320	256	210	0.820312	11	2.7908	0.00322546	0.438179	MECP2 PCDH19 RAP2C ZIC3 TFE3 KIAA2022 PHF8 ZNF280C TSC22D3 SLC10A3 FAM70A
HOELZEL_NF1_TARGETS_UP	139	124	0.892086	8	3.46721	0.00331081	0.4424	CXorf39 SEPT6 CLCN5 GPR64 MOSPD1 RPS6KA3 RP13-102H20.1 XK
TRANSFERASE_ACTIVITY_TRANSFERRING_PHOSPHORUS_CONTAINING_GROUPS	424	375	0.884434	16	2.26323	0.003471	0.456325	POLA1 PDK3 DGKK RPS6KA3 PHKA2 PHKA1 DKC1 EFNA3 WNK3 PIM2 GALK1 PGK1 CASK PRPS2 IRAK1 MPP1
V$MYOD_01	265	213	0.803774	11	2.74885	0.00359256	0.464809	KCNE1L PIM2 ELF4 WFIKKN2 MOSPD1 RBM3 RP13-102H20.1 ELA3B GABRQ GABRA3 GPR173
DAZARD_RESPONSE_TO_UV_SCC_UP	123	100	0.813008	7	3.7779	0.00375669	0.47845	TSC22D3 ATP6AP2 LAMP2 DYNLT3 PGK1 IL13RA1 GLUD2
V$CEBPA_01	244	215	0.881148	11	2.72145	0.00385535	0.483461	XK IL1RAPL1 MAOA CALML4 SCML1 IL19 CASK CHM GPC4 CHST7 LONRF3
VECCHI_GASTRIC_CANCER_EARLY_DN	367	312	0.850136	14	2.37974	0.00392246	0.484423	MAOA USP51 MAGEH1 TSC22D3 TCEAL2 RBP2 ATP1A2 NAP1L2 SMARCA1 KIAA2022 SRPX CHRDL1 GPR64 RPS6KA6
WTGAAAT_UNKNOWN	616	523	0.849026	20	2.02682	0.00404073	0.491582	MECP2 ARMCX6 ARX WFIKKN2 RAP2C GLUD2 HDX APLN CHD2 HTATSF1 FGF13 STARD8 UPRT HDGF RNF12 RAB33A NRK APEX2 POU3F4 UBL4A
CTTTAAR_UNKNOWN	972	827	0.850823	28	1.79927	0.0041763	0.500603	PDHA1 MED12 ELF4 SCML1 SMARCA1 XK KLF8 KLC2 GRIA3 NLGN3 OPHN1 SLC9A6 GPR50 DLG3 FAM123B NDP CHD2 OLFML1 IL1RAPL1 PORCN DOCK11 CHRDL1 SH3KBP1 XKRX ATP1A2 SLITRK4 RAB33A ARHGAP6
V$ETS1_B	259	218	0.841699	11	2.68153	0.00427812	0.505377	PLA2G4F LANCL3 IL1RAPL2 CNKSR1 RAP2C FOXO4 SLC16A2 TFE3 RNF12 TSC22D3 POU3F4
V$AP2REP_01	178	159	0.893258	9	3.01955	0.00450892	0.52113	EFNB1 TMEM185A ARHGAP6 MSN IRAK1 RAP2C ZDHHC15 FAM123B NLGN3
V$ERR1_Q2	259	220	0.849421	11	2.65556	0.00457991	0.52113	KIF5A FAM155B HTATSF1 RAP2C ATP6AP2 COX7B FBRS PHF6 AIFM1 CHD2 MAP3K7IP3
RAMASWAMY_METASTASIS_UP	66	55	0.833333	5	5.00099	0.00460328	0.52113	CDK2AP1 COX7B RAB5C ELF4 CHD2
KYNG_ENVIRONMENTAL_STRESS_RESPONSE_DN	21	18	0.857143	3	9.9593	0.00505813	0.554906	HSD17B10 CNKSR1 KIAA0146
TTGGAGA,MIR-515-5P,MIR-519E	149	133	0.892617	8	3.21581	0.00505993	0.554906	EFNA3 FAM155B OPHN1 APLN RAP2C GDI1 FRMPD4 RPS6KA3
GCCATNTTG_V$YY1_Q6	427	322	0.754098	14	2.30108	0.00516561	0.554906	RPL10 ZNF41 UPF3B RPS6KA3 UBA1 RBM3 PRICKLE3 IRS4 CHD2 FAM120C MAGT1 COX7B RNF12 IRAK1
REACTOME_SIGNALING_BY_RHO_GTPASES	113	106	0.938053	7	3.54736	0.00517395	0.554906	RP13-102H20.1 ARHGEF9 GDI1 ARHGAP4 ARHGAP6 OPHN1 STARD8
V$HAND1E47_01	277	225	0.812274	11	2.59282	0.00540874	0.563014	USP51 POLA1 IL1RAPL1 XKRX GPR173 ARHGAP6 CDK2AP1 NRK PTCHD1 LONRF3 PLP2
KYNG_ENVIRONMENTAL_STRESS_RESPONSE_NOT_BY_4NQO_IN_WS	40	36	0.9	4	6.23863	0.00542825	0.563014	KIAA0146 PRDX4 HSD17B10 CNKSR1
V$GATA1_01	244	194	0.795082	10	2.73792	0.00545677	0.563014	BLCAP DOCK11 RPS6KA3 PTP4A3 ZIC3 KLHL34 GABRA3 SUV39H1 PTCHD1 POU3F4
TURASHVILI_BREAST_NORMAL_DUCTAL_VS_LOBULAR_DN	7	6	0.857143	2	24.8411	0.00558111	0.567497	MBTPS2 ARHGEF9
YGCANTGCR_UNKNOWN	126	108	0.857143	7	3.47683	0.00572562	0.567497	FGF13 IL1RAPL1 ZDHHC15 KLC2 CHD2 MBTPS2 NLGN3
V$NFAT_Q4_01	266	227	0.853383	11	2.5685	0.00577169	0.567497	IL1RAPL1 WFIKKN2 CHRDL1 FOXO4 CASK SOX3 PHKA1 PHF6 PAK3 NKRF NDP
CTCAAGA,MIR-526B	75	58	0.773333	5	4.7175	0.00577871	0.567497	RP13-102H20.1 SLITRK4 ARX FRMPD4 PHF6
CENTRAL_NERVOUS_SYSTEM_DEVELOPMENT	123	110	0.894309	7	3.4089	0.00632016	0.609102	SMARCA1 SOX3 IL1RAPL2 SHROOM4 AFF2 RPS6KA6 RPS6KA3
V$LYF1_01	264	230	0.871212	11	2.53285	0.00635181	0.609102	SLC35A2 IL1RAPL1 FOXO4 GDI1 NLGN3 FGF13 COX7B FBRS FAM50A CDK2AP1 PLP2
V$MEF2_02	228	199	0.872807	10	2.66459	0.00649736	0.615813	ARMCX6 XK GRK7 RAP2C PYY2 ATP1A2 CASK SMARCA1 GPC4 NDP
TGCGCANK_UNKNOWN	545	402	0.737615	16	2.10147	0.00669779	0.625317	SLC9A7 MECP2 FAM70A GPRASP2 PCSK1N OTUD5 HDX WDR44 PIM2 POLA1 FAM120C CNKSR2 FOXO4 GRIA3 XIAP AIFM1
V$CEBP_Q2_01	267	232	0.868914	11	2.50963	0.00676333	0.625317	IL1RAPL1 CALML4 XKRX IL19 CASK TFE3 GPC4 SNX12 NDP LONRF3 CHD2
MODULE_71	22	20	0.909091	3	8.78773	0.00686277	0.625317	SLC16A2 XK SLC9A6
BIDUS_METASTASIS_UP	214	170	0.794393	9	2.81138	0.00692847	0.625317	RNF12 DKC1 ARX CDK2AP1 PAGE2B VBP1 HUWE1 SMS HMGB3
MOOTHA_HUMAN_MITODB_6_2002	429	334	0.778555	14	2.21323	0.00705792	0.625317	COX7B MAOA ACSL4 AIFM1 SLC25A14 SLC9A6 HCCS PIN4 PDK3 ABCB7 ACOT9 GLUD2 HTATSF1 PDHA1
KINASE_ACTIVITY	369	334	0.905149	14	2.21323	0.00705792	0.625317	EFNA3 WNK3 PIM2 GALK1 PDK3 DGKK RPS6KA3 PGK1 CASK PRPS2 PHKA2 PHKA1 IRAK1 MPP1
V$ARP1_01	165	142	0.860606	8	2.99819	0.00744184	0.652242	CASK TMEM164 FAM155B ELF4 IRAK1 FAM70A POU3F4 CHD2
ACACTCC,MIR-122A	75	62	0.826667	5	4.38508	0.00765508	0.661648	SLC9A6 PAK3 MSN MECP2 TMEM32
MOOTHA_PYR	8	7	0.875	2	19.8647	0.00771152	0.661648	PDK3 PDHA1
REACTOME_CHONDROITIN_SULFATE_DERMATAN_SULFATE_METABOLISM	49	40	0.816327	4	5.54431	0.00791696	0.6722	GPC4 IDS CHST7 BGN
MOOTHA_MITOCHONDRIA	447	340	0.760626	14	2.17164	0.00819224	0.682516	PIN4 COX7B PDK3 AIFM1 MAOA FAM3A SLC9A6 PDHA1 SLC25A14 HCCS ACOT9 ABCB7 HTATSF1 GLUD2
TGACCTTG_V$SF1_Q6	249	206	0.827309	10	2.56843	0.00820594	0.682516	SLC9A7 KIF5A FAM155B BLCAP UBA1 ATP6AP2 HMGB3 GABRA3 CHD2 MAP3K7IP3
BENPORATH_MYC_TARGETS_WITH_EBOX	230	176	0.765217	9	2.70928	0.00861177	0.694836	RPL10 PDHA1 RPL36A ELK1 MSN PIM2 DKC1 RBM3 EBP
RASHI_RESPONSE_TO_IONIZING_RADIATION_3	48	41	0.854167	4	5.39492	0.00863855	0.694836	GPRASP1 AR FBRS LAGE3

## Sheet: MSigDB-summary-dvDNdmDN
Gene List	nList	nRep	fRep	nOVLAP	OR	P-value	adjPval	Genes
ATACCTC,MIR-202	179	158	0.882682	5	11.2171	0.000142016	1	GRHL2 CALU TRIB1 LIMD1 DUSP1
RUNNE_GENDER_EFFECT_UP	9	9	1	2	92.6975	0.000351239	1	DDX3Y RPS4Y1
KEGG_RIG_I_LIKE_RECEPTOR_SIGNALING_PATHWAY	71	50	0.704225	3	21.1479	0.000533522	1	TRIM25 MAP3K1 DDX3Y
BIOCARTA_CD40_PATHWAY	15	13	0.866667	2	59.1114	0.000754844	1	MAP3K1 DUSP1
REACTOME_BRANCHED_CHAIN_AMINO_ACID_CATABOLISM	17	13	0.764706	2	59.1114	0.000754844	1	MCCC1 BCAT2
BILD_HRAS_ONCOGENIC_SIGNATURE	261	230	0.881226	5	7.59514	0.000797414	1	TNFRSF10A GRHL2 CALU DUSP1 TRIB1
ACAACTT,MIR-382	72	63	0.875	3	16.5559	0.00104996	1	NEGR1 CHST9 DDX3Y
BIOCARTA_TNFR2_PATHWAY	18	16	0.888889	2	46.4362	0.00115423	1	MAP3K1 DUSP1
CASORELLI_ACUTE_PROMYELOCYTIC_LEUKEMIA_UP	177	151	0.853107	4	9.15223	0.00133676	1	NCOA2 DUSP1 HRASLS3 TRIB1
REACTOME_TRAF6_MEDIATED_NFKB_ACTIVATION	21	19	0.904762	2	38.2606	0.00163478	1	MAP3K1 TRIM25
PROTEOGLYCAN_METABOLIC_PROCESS	21	19	0.904762	2	38.2606	0.00163478	1	CHST9 CHST14
CAGTATT,MIR-200B,MIR-200C,MIR-429	469	403	0.859275	6	5.22018	0.00168193	1	DUSP1 DDX3Y NCOA2 CALU NRP2 NEGR1
FOSTER_KDM1A_TARGETS_DN	211	161	0.763033	4	8.56423	0.00169202	1	RAPGEF3 TCEA3 RCCD1 BCAM
V$CREB_Q4_01	211	166	0.78673	4	8.29751	0.00189219	1	DUSP1 MYL6 FAM174A TRIB1
P53_DN.V1_DN	192	173	0.901042	4	7.95068	0.00219925	1	RPS4Y1 SOCS3 NRP2 DDX3Y
OSADA_ASCL1_TARGETS_DN	24	24	1	2	29.5721	0.00261192	1	SOCS3 DUSP1
PID_TRAIL_PATHWAY	28	25	0.892857	2	28.2899	0.00283329	1	TNFRSF10A MAP3K1
RAS-Bildpathway	211	187	0.886256	4	7.3373	0.00291362	1	TRIB1 CALU DUSP1 TNFRSF10A
TTTGCAC,MIR-19A,MIR-19B	516	452	0.875969	6	4.63244	0.00298703	1	FBXL11 MPPED2 MIB1 DDX3Y NRP2 SOCS3
CHOW_RASSF1_TARGETS_DN	29	26	0.896552	2	27.1149	0.00306317	1	PSMG1 NDUFS8
PYEON_CANCER_HEAD_AND_NECK_VS_CERVICAL_DN	29	26	0.896552	2	27.1149	0.00306317	1	RPS4Y1 DDX3Y
GTGCCTT,MIR-506	727	616	0.847318	7	4.00396	0.00318382	1	MIB1 DDX3Y FAM174A CALU NRP2 NEGR1 ANXA11
SULFOTRANSFERASE_ACTIVITY	28	27	0.964286	2	26.0339	0.00330152	1	CHST14 CHST9
BOQUEST_STEM_CELL_CULTURED_VS_FRESH_DN	31	28	0.903226	2	25.029	0.00354828	1	WNT11 SOCS3
TRANSFERASE_ACTIVITY_TRANSFERRING_SULFUR_CONTAINING_GROUPS	32	28	0.875	2	25.029	0.00354828	1	CHST14 CHST9
V$ATF_01	259	199	0.76834	4	6.87944	0.00364081	1	DUSP1 MYL6 FAM174A TRIB1
V$ATF3_Q6	248	202	0.814516	4	6.77445	0.00384022	1	DUSP1 MYL6 FAM174A TRIB1
MCLACHLAN_DENTAL_CARIES_UP	253	214	0.84585	4	6.38284	0.00471212	1	DDX3Y SOCS3 RPS4Y1 TRIB1
V$CREB_Q4	268	216	0.80597	4	6.32189	0.00486935	1	DUSP1 MYL6 FAM174A TRIB1
KEGG_VALINE_LEUCINE_AND_ISOLEUCINE_DEGRADATION	44	33	0.75	2	20.9771	0.00490633	1	BCAT2 MCCC1
SULFUR_METABOLIC_PROCESS	37	34	0.918919	2	20.3239	0.00520243	1	CHST14 CHST9
GTACTGT,MIR-101	257	224	0.871595	4	6.08912	0.00553363	1	DUSP1 NEGR1 DDX3Y TRIB1
V$CEBPB_01	262	229	0.874046	4	5.95204	0.00597822	1	NRP2 DUSP1 CHST9 TRIB1
V$AP2_Q6_01	272	232	0.852941	4	5.87268	0.00625612	1	FBXL11 BCAT2 MIB1 NCOA2
WAKABAYASHI_ADIPOGENESIS_PPARG_RXRA_BOUND_8D	882	699	0.792517	7	3.50545	0.00633192	1	HRASLS3 BCAT2 NAAA C10orf58 NDUFS8 NEGR1 CALU
STREICHER_LSM1_TARGETS_UP	44	39	0.886364	2	17.5759	0.00680243	1	ITPKB MAP3K1
RESPONSE_TO_OXIDATIVE_STRESS	46	39	0.847826	2	17.5759	0.00680243	1	NDUFS8 DUSP1
REACTOME_CHONDROITIN_SULFATE_DERMATAN_SULFATE_METABOLISM	49	40	0.816327	2	17.1074	0.00714598	1	CHST14 CHST9
PDGF_ERK_DN.V1_DN	149	124	0.832215	3	8.18548	0.00715759	1	DUSP1 TRIB1 FBXL11
PODAR_RESPONSE_TO_ADAPHOSTIN_UP	147	130	0.884354	3	7.7962	0.00814778	1	TRIB1 DUSP1 NCOA2
MODULE_72	311	256	0.823151	4	5.30609	0.00879412	1	HRASLS3 DDX3Y PSMG1 NECAB3
NADLER_OBESITY_DN	48	45	0.9375	2	15.1204	0.00897865	1	MCCC1 BCAT2
MODULE_114	338	263	0.778107	4	5.15975	0.00964456	1	HRASLS3 DDX3Y RPS4Y1 MYL6
LANDIS_ERBB2_BREAST_PRENEOPLASTIC_DN	55	47	0.854545	2	14.4483	0.00976442	1	BCAT2 MCCC1
GAUSSMANN_MLL_AF4_FUSION_TARGETS_C_UP	170	140	0.823529	3	7.22388	0.00996981	1	LRCH1 MAP3K1 CALU
SENGUPTA_EBNA1_ANTICORRELATED	173	141	0.815029	3	7.17127	0.010164	1	HRASLS3 LIMD1 ANXA11
ACACTGG,MIR-199A,MIR-199B	157	141	0.898089	3	7.17127	0.010164	1	DDX3Y BCAM NCOA2
DAUER_STAT3_TARGETS_UP	49	48	0.979592	2	14.1344	0.0101684	1	TRIB1 SOCS3
BROWNE_HCMV_INFECTION_30MIN_UP	56	48	0.857143	2	14.1344	0.0101684	1	SOCS3 DUSP1
V$ATF_B	187	148	0.791444	3	6.82066	0.0115851	1	MYL6 FAM174A DUSP1
GGGCGGR_V$SP1_Q6	2940	2320	0.789116	14	2.23045	0.0116183	1	TRIM25 DUSP1 CHST14 MIB1 GRHL2 NRP2 TRIB1 FBXL11 TCEA3 NCOA2 ZNF553 CALU MTFMT WNT11
PID_ERA_GENOMIC_PATHWAY	65	52	0.8	2	12.9951	0.0118571	1	NCOA2 MTA1
CROONQUIST_STROMAL_STIMULATION_UP	60	52	0.866667	2	12.9951	0.0118571	1	RPS4Y1 DUSP1
PID_ATF2_PATHWAY	59	53	0.898305	2	12.741	0.0122973	1	SOCS3 DUSP1
LIU_COMMON_CANCER_GENES	79	53	0.670886	2	12.741	0.0122973	1	NDUFS8 LIMD1
WANG_LMO4_TARGETS_UP	372	286	0.768817	4	4.73347	0.0128115	1	FAM174A MTA1 BCAM NECAB3
ESC_J1_UP_EARLY.V1_DN	179	154	0.860335	3	6.54782	0.0128901	1	SOCS3 C17orf96 ZNF553
MODULE_17	367	288	0.784741	4	4.6994	0.0131147	1	CALU PSMG1 NECAB3 MTA1
ESC_V6.5_UP_LATE.V1_DN	186	155	0.833333	3	6.50436	0.0131155	1	SOCS3 C17orf96 TCEA3
REACTOME_RIG_I_MDA5_MEDIATED_INDUCTION_OF_IFN_ALPHA_BETA_PATHWAYS	73	55	0.753425	2	12.2614	0.0131988	1	MAP3K1 TRIM25
NAGASHIMA_EGF_SIGNALING_UP	58	55	0.948276	2	12.2614	0.0131988	1	TRIB1 DUSP1
PID_FCER1PATHWAY	62	56	0.903226	2	12.0338	0.0136601	1	DUSP1 MAP3K1
PEREZ_TP53_TARGETS	1174	1012	0.86201	8	2.76761	0.0138743	1	FBXL11 GRHL2 ITPKB LIMD1 C10orf58 WNT11 NAAA HRASLS3
CAGGTG_V$E12_Q6	2485	2131	0.857545	13	2.22744	0.0140336	1	GRHL2 NRP2 TRIB1 LIMD1 RAPGEF3 NEGR1 SOCS3 HRASLS3 BCAM CHST9 MPPED2 DDX3Y WNT11
ESC_J1_UP_LATE.V1_DN	186	159	0.854839	3	6.33607	0.0140395	1	SOCS3 DDX3Y TCEA3
JAIN_NFKB_SIGNALING	75	58	0.773333	2	11.6029	0.0146034	1	BCAT2 PSMG1
HUPER_BREAST_BASAL_VS_LUMINAL_DN	59	58	0.983051	2	11.6029	0.0146034	1	ANXA11 HRASLS3
TTGCWCAAY_V$CEBPB_02	63	58	0.920635	2	11.6029	0.0146034	1	NRP2 TRIB1
BURTON_ADIPOGENESIS_6	189	162	0.857143	3	6.21544	0.0147563	1	C10orf58 MCCC1 BCAT2
MIPS_RIBOSOME_CYTOPLASMIC	81	59	0.728395	2	11.3988	0.0150854	1	RPS4Y1 RPS4Y2
MODULE_308	71	59	0.830986	2	11.3988	0.0150854	1	TNFRSF10A MIB1
OKAMOTO_LIVER_CANCER_MULTICENTRIC_OCCURRENCE_DN	6	5	0.833333	1	79.7459	0.015781	1	TRIM25
MIKHAYLOVA_OXIDATIVE_STRESS_RESPONSE_VIA_VHL_DN	6	5	0.833333	1	79.7459	0.015781	1	CALU
YAO_TEMPORAL_RESPONSE_TO_PROGESTERONE_CLUSTER_7	76	61	0.802632	2	11.0113	0.0160697	1	CNGA2 BCAT2
ACACTCC,MIR-122A	75	62	0.826667	2	10.8287	0.0165719	1	NEGR1 BCAT2
GGGAGGRR_V$MAZ_Q6	2274	1945	0.855321	12	2.22594	0.017032	1	TRIM25 CHST14 GRHL2 TRIB1 FBXL11 TCEA3 NCOA2 RAPGEF3 BCAT2 BCAM CHST9 NECAB3
GOTZMANN_EPITHELIAL_TO_MESENCHYMAL_TRANSITION_DN	206	173	0.839806	3	5.80953	0.0175604	1	ANXA11 TCEA3 TRIM25
SHEPARD_BMYB_MORPHOLINO_UP	205	173	0.843902	3	5.80953	0.0175604	1	WNT11 MPPED2 SOCS3
SU_TESTIS	76	64	0.842105	2	10.4783	0.0175964	1	PSMG1 PPP1R2P9
PIGF_UP.V1_DN	194	174	0.896907	3	5.77522	0.0178291	1	RPS4Y1 DDX3Y BCAM
STEIN_ESRRA_TARGETS_UP	388	317	0.81701	4	4.25609	0.0180367	1	CALU DUSP1 NECAB3 NDUFS8
GALI_TP53_TARGETS_APOPTOTIC_DN	6	6	1	1	63.7714	0.0189078	1	TNFRSF10A
V$CREB_Q2_01	220	178	0.809091	3	5.6419	0.0189268	1	DUSP1 FAM174A TRIB1
V$HFH8_01	203	179	0.881773	3	5.60951	0.019207	1	NECAB3 DUSP1 ITPKB
TGACGTCA_V$ATF3_Q6	231	179	0.774892	3	5.60951	0.019207	1	DUSP1 MYL6 FAM174A
LINDVALL_IMMORTALIZED_BY_TERT_UP	78	68	0.871795	2	9.8394	0.0197238	1	ANXA11 RPS4Y1
JACKSON_DNMT1_TARGETS_UP	77	68	0.883117	2	9.8394	0.0197238	1	TRIM25 SOCS3
BRUECKNER_TARGETS_OF_MIRLET7A3_DN	78	68	0.871795	2	9.8394	0.0197238	1	HRASLS3 NRP2
CHANG_CORE_SERUM_RESPONSE_DN	209	181	0.866029	3	5.54653	0.0197743	1	ITPKB TRIM25 ANXA11
YAO_TEMPORAL_RESPONSE_TO_PROGESTERONE_CLUSTER_6	75	69	0.92	2	9.69233	0.0202718	1	MAP3K1 C10orf58
GATTGGY_V$NFY_Q6_01	1160	884	0.762069	7	2.73401	0.0210536	1	GRHL2 CALU MCCC1 TRIB1 AMELY NDUFS8 BCAT2
POTTI_ADRIAMYCIN_SENSITIVITY	74	71	0.959459	2	9.40887	0.0213868	1	NRP2 CALU
GAUSSMANN_MLL_AF4_FUSION_TARGETS_G_UP	238	188	0.789916	3	5.3345	0.0218328	1	RAPGEF3 MPPED2 NEGR1
V$SP1_01	237	188	0.793249	3	5.3345	0.0218328	1	FBXL11 CHST14 NCOA2
GRAESSMANN_RESPONSE_TO_MC_AND_SERUM_DEPRIVATION_DN	84	72	0.857143	2	9.27779	0.0219537	1	RAPGEF3 NAAA
THEILGAARD_NEUTROPHIL_AT_SKIN_WOUND_UP	77	72	0.935065	2	9.27779	0.0219537	1	TRIB1 CALU
ST_PAC1_RECEPTOR_PATHWAY	7	7	1	1	53.1144	0.0220248	1	ITPKB
STANHILL_HRAS_TRANSFROMATION_UP	8	7	0.875	1	53.1144	0.0220248	1	DUSP1
PETRETTO_LEFT_VENTRICLE_MASS_QTL_CIS_DN	7	7	1	1	53.1144	0.0220248	1	ZNF346
KIM_BIPOLAR_DISORDER_OLIGODENDROCYTE_DENSITY_CORR_DN	88	73	0.829545	2	9.14572	0.0225268	1	WNT11 RAPGEF3

## Sheet: EXPLANATION OF TERMS
Explanation of columns in tables: Columns label the Biological term from the Molecular Signatures Database, the number of genes in the list, the number of genes represented on the beadarray, the corresponding number expressed as a fraction, the number of significant genes in the gene list, the corresponding odds ratio and P-value (One tailed Fisher-test), and Benjamini-Hochberg adjusted P-value, …
