# Supplementary material for: DNA methylation outliers in normal breast tissue identify field defects that are enriched in cancer
Source: Nat Commun. 2016 Jan 29;7:10478. doi: 10.1038/ncomms10478 (PMC4740178; doi:10.1038/ncomms10478)
Supplement: Supplementary Data 4 — Sheet-1: Summary of all inferred EpiMods. This lists the entrez gene ID and symbol of the seed gene, the size of module, its modularity, its empirical Monte-Carlo derived P-value and the genes making up the module. Those highlighted in yellow are among the most significant ones, those in orange are the largest ones. Sheet-2: Full listing of inferred EpiMods. For each EpiMod this lists the entrez gene ID, gene symbol, t-statistic of differential DNA methylation, associated P-value and statistic value used in algorithm. [file ncomms10478-s5.xls]

## Sheet: TopEpiModsSummary
Summary of all inferred EpiMods, listing the entrez gene ID and symbol of the seed gene, the size of module, its modularity, its empirical Monte-Carlo derived P-value and the genes making up the module. Those highlighted in yellow are among the most significant ones, those in orange are the largest ones.
EntrezID(Seed)	Symbol(Seed)	Size	Mod	P	Genes
2892	GRIA3	14	1.28379	0.026	GRIA3 PICK1 GRIP2 GRIA2 PPFIA2 PRLHR PRLH SLC6A4 PPFIBP2 GRIP1 CSPG4 SLC6A3 PVRL4 PPFIBP1
2260	FGFR1	52	1.05975	0.035	FGFR1 NCAM1 FGF2 FGF1 FGF4 IL17RD EPHA4 KL FGF23 FGF5 FGF18 FGF17 FGF9 FGF8 FGF6 FGF3 RTN3 FGFR3 FGFR2 FGFR4 KLB NDUFS6 CHGB FGF19 CTSK FGFBP1 HBZ RAB33A FGFRL1 SH2B1 PHEX NGEF ARHGEF15 EFNA3 EPHA7 EFNA4 EPHA6 EFNA1 EPHA5 EFNA5 EPHA8 PF4 FGF10 CXCL13 EFNA2 HBB SRGN CCL21 CCR7 CCL19 IGFBP7 CCL22
5080	PAX6	11	1.76942	0.006	PAX6 CDX2 TRIM11 EN1 HOXB1 IPO13 SOX3 VSX2 RAX ACAT2 PKNOX2
857	CAV1	71	1.064	0.023	CAV1 GRK5 TNFRSF1B TNFRSF1A WNT3A LRP6 FZD5 TRPC1 CAV2 GJA1 GP2 GJA3 MALL BST1 PROCR GJB2 HTR1F STOML3 IGFBP4 ATP6AP2 WIF1 WNT1 FZD1 DKK1 LTA LTB SLC1A3 WNT5A FZD2 FZD9 WNT2 WNT7A RYK FZD8 LRP5 SFRP1 SFRP2 WNT4 FZD6 PI4K2A KCTD12 UMOD ANTXR2 GJB6 ROR2 RSPO1 FZD10 DKK2 TNFRSF25 WNT3 TNFSF14 LTBR WNT7B GJA5 PIP4K2B AVPR1B FZD7 ITPR2 TRPC4 REN CTHRC1 TNFSF15 CSNK1G1 ANTXR1 AVP AVPR1A FZD4 MESDC2 DMT…
1741	DLG3	15	1.68444	0.001	DLG3 KIF1B CACNG2 NLGN3 SEMA4C GRIK5 LPHN1 GLS2 GDA GUCY1A2 GUCY1B3 CPEB1 TAX1BP3 GLS ROS1
9638	FEZ1	48	1.36661	0.003	FEZ1 BRD1 PTPRS RAI14 PTN P4HB TAC3 NBR1 COL9A2 TLK2 WWC1 NEK1 PTH CLASP2 RAB3GAP2 OLFML3 PAM16 TBC1D25 STAR SCOC SMEK2 WFDC2 STC2 ADAM11 CTNNAL1 PTH2R PTH2 ZNF350 RAB3GAP1 CGA CDH10 PLXNB2 FSHB CGB TG MAPRE2 MAPRE3 KIAA0513 INTS4 PTH1R CLIP2 CACNB4 REM1 CACNA1A RND1 LHB LHCGR CHST9
2556	GABRA3	19	1.38524	0.002	GABRA3 GABRA1 GABRB3 GABRB2 GABRA4 GABRG3 GABRA6 GABRQ GABRG1 GABRG2 GABRB1 DRD5 GABARAP DRD4 MPC1 ATG7 ATG10 PGS1 CLIC6
6303	SAT1	12	1.72289	0.006	SAT1 HOXB6 HOXB9 NMRK2 ABCB8 FUNDC2 PLGRKT B4GALT3 EVA1A TACO1 LRP12 MYOT
9737	GPRASP1	30	1.33488	0.003	GPRASP1 PER1 STMN2 OXTR GLP1R CRIP1 GRM8 MLNR CHRM1 TACR1 TACR2 TACR3 GLYAT CHRM4 TAC1 MLN RGS6 GHRHR TAC4 RGS20 OXT TAC3 GHRH GHRL GHSR ACE2 AVP AVPR1B GCG GLP2R
153	ADRB1	25	1.34407	0.002	ADRB1 MAGI3 GPRASP2 ADRA2A MAGI2 DSCAML1 HTR7 HRH2 PLCL2 PLXNB3 SPOCK2 CUL9 SPOCK3 CHRM1 SEMA4A HAVCR1 TGFA NKD2 CALCR PLXND1 BAI1 CHRM2 SEMA3E RIT2 NRCAM
2566	GABRG2	19	1.38524	0.004	GABRG2 GABRA1 GABRB1 GABRB3 GABARAP GABRB2 DRD5 GABRQ GABRG1 GABRG3 GABRA3 GABRA4 GABRA6 DRD4 MPC1 ATG7 ATG10 PGS1 CLIC6
4311	MME	15	1.48761	0.001	MME NPPA GAST VIP EDN2 ADM NPPC ADCYAP1 VIPR2 NPR3 ADCYAP1R1 NPR2 SCTR SCT VIPR1
3897	L1CAM	11	1.24913	0.043	L1CAM NCAM1 NCAN CNTN1 CNTN2 ANK2 NRCAM VAC14 SIGMAR1 PIKFYVE RABEPK
6343	SCT	22	1.10559	0.044	SCT SCTR MEP1B MEP1A VIPR1 GRP GRPR ADCYAP1 VIPR2 VIP ADCYAP1R1 GNRH1 GNRHR GCG GLP2R GLP1R TAC1 TACR2 TACR3 TAC4 TACR1 TAC3
3170	FOXA2	33	1.44523	0.005	FOXA2 FOXA1 UCP2 SLC2A2 GCK PDX1 MIP OTX2 NKX2-1 ONECUT1 ALDOB HADH HOXA5 ALAS1 ABCC8 EN2 ACADM BDH1 HMGCS1 KCNJ11 FOXF1 DMBX1 KCNJ8 ENSA PCIF1 GJA8 PRDM15 GCKR CDX4 CYP2C18 NDUFV3 XBP1 GJA3

## Sheet: TopEpiModFullLists
Full listing of inferred EpiMods: for each EpiMod this lists the entrez gene ID, gene symbol, t-statistic of differential DNA methylation, associated P-value and statistic value used in algorithm.
GRIA3 (14 genes)
EntrezID	Symbol	stat(DNAm)	P(DNAm)	stat(Int)
2892	GRIA3	4.79	6e-06	4.79
9463	PICK1	-0.23	0.819	0.23
80852	GRIP2	-0.96	0.34	0.96
2891	GRIA2	0.4	0.686	0.4
8499	PPFIA2	2.01	0.048	2.01
2834	PRLHR	2.65	0.009	2.65
51052	PRLH	-0.89	0.373	0.89
6532	SLC6A4	1.19	0.238	1.19
8495	PPFIBP2	0.39	0.695	0.39
23426	GRIP1	-0.67	0.507	0.67
1464	CSPG4	-0.17	0.864	0.17
6531	SLC6A3	1.2	0.234	1.2
81607	PVRL4	-0.79	0.433	0.79
8496	PPFIBP1	0.62	0.54	0.62
FGFR1 (52 genes)
EntrezID	Symbol	stat(DNAm)	P(DNAm)	stat(Int)
2260	FGFR1	2.92	0.004	2.92
4684	NCAM1	1.5	0.137	1.5
2247	FGF2	1.77	0.079	1.77
2246	FGF1	-0.24	0.813	0.24
2249	FGF4	-0.33	0.743	0.33
54756	IL17RD	0.44	0.662	0.44
2043	EPHA4	1.35	0.181	1.35
9365	KL	0.9	0.369	0.9
8074	FGF23	-0.56	0.574	0.56
2250	FGF5	-0.15	0.883	0.15
8817	FGF18	-0.59	0.558	0.59
8822	FGF17	-0.22	0.825	0.22
2254	FGF9	0.07	0.944	0.07
2253	FGF8	0.07	0.942	0.07
2251	FGF6	-1.76	0.081	1.76
2248	FGF3	2.09	0.04	2.09
10313	RTN3	1.92	0.058	1.92
2261	FGFR3	2.17	0.033	2.17
2263	FGFR2	0.56	0.575	0.56
2264	FGFR4	0.06	0.953	0.06
152831	KLB	2	0.049	2
4726	NDUFS6	-2.43	0.017	2.43
1114	CHGB	1.48	0.141	1.48
9965	FGF19	0.48	0.633	0.48
1513	CTSK	1.83	0.071	1.83
9982	FGFBP1	-0.65	0.52	0.65
3050	HBZ	0.03	0.977	0.03
9363	RAB33A	1.76	0.083	1.76
53834	FGFRL1	-0.26	0.795	0.26
25970	SH2B1	1.02	0.308	1.02
5251	PHEX	-0.79	0.433	0.79
25791	NGEF	-1.67	0.098	1.67
22899	ARHGEF15	1.23	0.223	1.23
1944	EFNA3	0.86	0.392	0.86
2045	EPHA7	-0.76	0.45	0.76
1945	EFNA4	0.15	0.881	0.15
285220	EPHA6	1.33	0.187	1.33
1942	EFNA1	-0.04	0.966	0.04
2044	EPHA5	0.36	0.722	0.36
1946	EFNA5	0.72	0.471	0.72
2046	EPHA8	1.13	0.261	1.13
5196	PF4	-0.71	0.48	0.71
2255	FGF10	0.43	0.665	0.43
10563	CXCL13	-0.88	0.383	0.88
1943	EFNA2	0.08	0.935	0.08
3043	HBB	0.13	0.898	0.13
5552	SRGN	-0.1	0.921	0.1
6366	CCL21	-1.55	0.124	1.55
1236	CCR7	-0.69	0.494	0.69
6363	CCL19	-1.17	0.246	1.17
3490	IGFBP7	0.47	0.641	0.47
6367	CCL22	-0.59	0.554	0.59
PAX6 (11 genes)
EntrezID	Symbol	stat(DNAm)	P(DNAm)	stat(Int)
5080	PAX6	2.91	0.005	2.91
1045	CDX2	1.18	0.242	1.18
81559	TRIM11	0.64	0.525	0.64
2019	EN1	0.86	0.393	0.86
3211	HOXB1	0.49	0.625	0.49
9670	IPO13	0.16	0.876	0.16
6658	SOX3	2.32	0.022	2.32
338917	VSX2	0.87	0.386	0.87
30062	RAX	2.2	0.03	2.2
39	ACAT2	1.64	0.105	1.64
63876	PKNOX2	0.13	0.9	0.13
CAV1 (71 genes)
EntrezID	Symbol	stat(DNAm)	P(DNAm)	stat(Int)
857	CAV1	2.89	0.005	2.89
2869	GRK5	0.13	0.896	0.13
7133	TNFRSF1B	1.48	0.144	1.48
7132	TNFRSF1A	1.02	0.309	1.02
89780	WNT3A	1.98	0.051	1.98
4040	LRP6	-0.23	0.821	0.23
7855	FZD5	1.38	0.172	1.38
7220	TRPC1	-0.64	0.525	0.64
858	CAV2	-0.55	0.581	0.55
2697	GJA1	0.03	0.979	0.03
2813	GP2	-0.06	0.952	0.06
2700	GJA3	-0.27	0.786	0.27
7851	MALL	-0.09	0.927	0.09
683	BST1	1.39	0.169	1.39
10544	PROCR	1.31	0.194	1.31
2706	GJB2	1.67	0.098	1.67
3355	HTR1F	-1.04	0.3	1.04
161003	STOML3	-2.12	0.037	2.12
3487	IGFBP4	-1.33	0.186	1.33
10159	ATP6AP2	1.83	0.07	1.83
11197	WIF1	2.02	0.046	2.02
7471	WNT1	2.63	0.01	2.63
8321	FZD1	0.71	0.479	0.71
22943	DKK1	0.25	0.807	0.25
4049	LTA	-1.97	0.051	1.97
4050	LTB	-0.89	0.377	0.89
6507	SLC1A3	1.65	0.103	1.65
7474	WNT5A	0.69	0.49	0.69
2535	FZD2	1.8	0.075	1.8
8326	FZD9	0.1	0.922	0.1
7472	WNT2	0.63	0.529	0.63
7476	WNT7A	0.37	0.711	0.37
6259	RYK	0.26	0.797	0.26
8325	FZD8	0.89	0.375	0.89
4041	LRP5	0.13	0.895	0.13
6422	SFRP1	2.06	0.043	2.06
6423	SFRP2	1.98	0.051	1.98
54361	WNT4	-1.77	0.08	1.77
8323	FZD6	-0.97	0.337	0.97
55361	PI4K2A	1.36	0.176	1.36
115207	KCTD12	-0.65	0.516	0.65
7369	UMOD	0.13	0.894	0.13
118429	ANTXR2	1.68	0.096	1.68
10804	GJB6	-0.22	0.827	0.22
4920	ROR2	-0.14	0.888	0.14
284654	RSPO1	0.62	0.538	0.62
11211	FZD10	1.57	0.119	1.57
27123	DKK2	0.62	0.54	0.62
8718	TNFRSF25	-0.55	0.581	0.55
7473	WNT3	-0.37	0.715	0.37
8740	TNFSF14	1.17	0.245	1.17
4055	LTBR	1.06	0.294	1.06
7477	WNT7B	0.11	0.915	0.11
2702	GJA5	1.66	0.1	1.66
8396	PIP4K2B	0.8	0.426	0.8
553	AVPR1B	-1.3	0.199	1.3
8324	FZD7	0.69	0.489	0.69
3709	ITPR2	1.3	0.197	1.3
7223	TRPC4	0.09	0.93	0.09
5972	REN	-0.1	0.919	0.1
115908	CTHRC1	0.59	0.554	0.59
9966	TNFSF15	0.03	0.978	0.03
53944	CSNK1G1	0.89	0.378	0.89
84168	ANTXR1	1.56	0.122	1.56
551	AVP	-0.02	0.988	0.02
552	AVPR1A	1.35	0.181	1.35
8322	FZD4	0.38	0.704	0.38
23184	MESDC2	0.15	0.885	0.15
2039	DMTN	-0.19	0.849	0.19
10052	GJC1	-0.41	0.682	0.41
27134	TJP3	0.78	0.437	0.78
DLG3 (15 genes)
EntrezID	Symbol	stat(DNAm)	P(DNAm)	stat(Int)
1741	DLG3	2.86	0.005	2.86
23095	KIF1B	0.84	0.401	0.84
10369	CACNG2	0.88	0.379	0.88
54413	NLGN3	2.11	0.038	2.11
54910	SEMA4C	-0.08	0.937	0.08
2901	GRIK5	-1.69	0.095	1.69
22859	LPHN1	1.37	0.174	1.37
27165	GLS2	1.21	0.23	1.21
9615	GDA	2.16	0.034	2.16
2977	GUCY1A2	1.32	0.189	1.32
2983	GUCY1B3	0.33	0.743	0.33
64506	CPEB1	1.61	0.111	1.61
30851	TAX1BP3	-0.99	0.325	0.99
2744	GLS	0.5	0.615	0.5
6098	ROS1	-0.63	0.532	0.63
FEZ1 (48 genes)
EntrezID	Symbol	stat(DNAm)	P(DNAm)	stat(Int)
9638	FEZ1	2.75	0.007	2.75
23774	BRD1	-0.03	0.977	0.03
5802	PTPRS	0.28	0.78	0.28
26064	RAI14	1.08	0.281	1.08
5764	PTN	2.45	0.016	2.45
5034	P4HB	0.8	0.427	0.8
6866	TAC3	-0.53	0.599	0.53
4077	NBR1	0.18	0.855	0.18
1298	COL9A2	1.9	0.06	1.9
11011	TLK2	1.85	0.067	1.85
23286	WWC1	-0.62	0.534	0.62
4750	NEK1	1.43	0.157	1.43
5741	PTH	-1.51	0.135	1.51
23122	CLASP2	-0.34	0.735	0.34
25782	RAB3GAP2	0.09	0.931	0.09
56944	OLFML3	1.53	0.129	1.53
51025	PAM16	0.69	0.492	0.69
4943	TBC1D25	1.89	0.062	1.89
6770	STAR	0.68	0.498	0.68
60592	SCOC	-0.5	0.616	0.5
57223	SMEK2	1.01	0.315	1.01
10406	WFDC2	0.41	0.683	0.41
8614	STC2	-1.65	0.102	1.65
4185	ADAM11	0.71	0.479	0.71
8727	CTNNAL1	0.85	0.399	0.85
5746	PTH2R	0.9	0.373	0.9
113091	PTH2	2.1	0.038	2.1
59348	ZNF350	0.93	0.357	0.93
22930	RAB3GAP1	1.21	0.228	1.21
1081	CGA	0.51	0.612	0.51
1008	CDH10	0.38	0.701	0.38
23654	PLXNB2	0.61	0.545	0.61
2488	FSHB	-0.37	0.715	0.37
1082	CGB	-0.14	0.89	0.14
7038	TG	-0.7	0.487	0.7
10982	MAPRE2	0.52	0.605	0.52
22924	MAPRE3	0.26	0.792	0.26
9764	KIAA0513	0.57	0.572	0.57
92105	INTS4	-0.93	0.352	0.93
5745	PTH1R	0.11	0.916	0.11
7461	CLIP2	0.62	0.539	0.62
785	CACNB4	2.12	0.036	2.12
28954	REM1	1.07	0.285	1.07
773	CACNA1A	0.45	0.654	0.45
27289	RND1	1.19	0.238	1.19
3972	LHB	-0.31	0.759	0.31
3973	LHCGR	1.48	0.142	1.48
83539	CHST9	-1.67	0.098	1.67
GABRA3 (19 genes)
EntrezID	Symbol	stat(DNAm)	P(DNAm)	stat(Int)
2556	GABRA3	2.68	0.009	2.68
2554	GABRA1	1.09	0.28	1.09
2562	GABRB3	0.64	0.524	0.64
2561	GABRB2	1.42	0.158	1.42
2557	GABRA4	1.75	0.083	1.75
2567	GABRG3	1.42	0.16	1.42
2559	GABRA6	0.3	0.768	0.3
55879	GABRQ	2.16	0.034	2.16
2565	GABRG1	1.17	0.244	1.17
2566	GABRG2	2.51	0.014	2.51
2560	GABRB1	1.52	0.131	1.52
1816	DRD5	2.87	0.005	2.87
11337	GABARAP	-0.53	0.595	0.53
1815	DRD4	1.25	0.216	1.25
51660	MPC1	1.6	0.114	1.6
10533	ATG7	0.92	0.36	0.92
83734	ATG10	0.6	0.553	0.6
9489	PGS1	0.22	0.83	0.22
54102	CLIC6	0.26	0.797	0.26
SAT1 (12 genes)
EntrezID	Symbol	stat(DNAm)	P(DNAm)	stat(Int)
6303	SAT1	2.6	0.011	2.6
3216	HOXB6	0.71	0.479	0.71
3219	HOXB9	1.35	0.181	1.35
27231	NMRK2	2.01	0.047	2.01
11194	ABCB8	-0.65	0.519	0.65
65991	FUNDC2	1.08	0.283	1.08
55848	PLGRKT	-1.02	0.312	1.02
8703	B4GALT3	-0.36	0.721	0.36
84141	EVA1A	-0.65	0.515	0.65
51204	TACO1	1.52	0.132	1.52
29967	LRP12	1.57	0.121	1.57
9499	MYOT	0.04	0.966	0.04
GPRASP1 (30 genes)
EntrezID	Symbol	stat(DNAm)	P(DNAm)	stat(Int)
9737	GPRASP1	2.56	0.012	2.56
5187	PER1	-0.13	0.894	0.13
11075	STMN2	3.61	0.0005	3.61
5021	OXTR	1.09	0.278	1.09
2740	GLP1R	1.83	0.07	1.83
1396	CRIP1	0.92	0.36	0.92
2918	GRM8	2.31	0.023	2.31
2862	MLNR	2.49	0.014	2.49
1128	CHRM1	0.67	0.505	0.67
6869	TACR1	0.44	0.658	0.44
6865	TACR2	0.08	0.933	0.08
6870	TACR3	1.3	0.197	1.3
10249	GLYAT	1.52	0.131	1.52
1132	CHRM4	0.33	0.742	0.33
6863	TAC1	1.69	0.094	1.69
4295	MLN	-0.94	0.352	0.94
9628	RGS6	-0.13	0.894	0.13
2692	GHRHR	-0.77	0.441	0.77
255061	TAC4	0.16	0.877	0.16
8601	RGS20	-0.26	0.798	0.26
5020	OXT	-1.32	0.191	1.32
6866	TAC3	-0.53	0.599	0.53
2691	GHRH	-0.31	0.756	0.31
51738	GHRL	0.54	0.592	0.54
2693	GHSR	2.46	0.016	2.46
59272	ACE2	-1.36	0.177	1.36
551	AVP	-0.02	0.988	0.02
553	AVPR1B	-1.3	0.199	1.3
2641	GCG	0.74	0.462	0.74
9340	GLP2R	0.67	0.503	0.67
ADRB1 (25 genes)
EntrezID	Symbol	stat(DNAm)	P(DNAm)	stat(Int)
153	ADRB1	2.56	0.012	2.56
260425	MAGI3	0.84	0.401	0.84
114928	GPRASP2	2.05	0.044	2.05
150	ADRA2A	0.83	0.41	0.83
9863	MAGI2	2.13	0.036	2.13
57453	DSCAML1	2.34	0.022	2.34
3363	HTR7	1.51	0.135	1.51
3274	HRH2	1.45	0.149	1.45
23228	PLCL2	0.3	0.763	0.3
5365	PLXNB3	1.99	0.05	1.99
9806	SPOCK2	-0.63	0.533	0.63
23113	CUL9	1.23	0.22	1.23
50859	SPOCK3	1.33	0.188	1.33
1128	CHRM1	0.67	0.505	0.67
64218	SEMA4A	-1.13	0.263	1.13
26762	HAVCR1	-0.71	0.478	0.71
7039	TGFA	-0.14	0.888	0.14
85409	NKD2	0.87	0.388	0.87
799	CALCR	0.08	0.94	0.08
23129	PLXND1	0.07	0.946	0.07
575	BAI1	-0.12	0.908	0.12
1129	CHRM2	0.88	0.382	0.88
9723	SEMA3E	0.47	0.639	0.47
6014	RIT2	-0.68	0.5	0.68
4897	NRCAM	1.21	0.229	1.21
GABRG2 (19 genes)
EntrezID	Symbol	stat(DNAm)	P(DNAm)	stat(Int)
2566	GABRG2	2.51	0.014	2.51
2554	GABRA1	1.09	0.28	1.09
2560	GABRB1	1.52	0.131	1.52
2562	GABRB3	0.64	0.524	0.64
11337	GABARAP	-0.53	0.595	0.53
2561	GABRB2	1.42	0.158	1.42
1816	DRD5	2.87	0.005	2.87
55879	GABRQ	2.16	0.034	2.16
2565	GABRG1	1.17	0.244	1.17
2567	GABRG3	1.42	0.16	1.42
2556	GABRA3	2.68	0.009	2.68
2557	GABRA4	1.75	0.083	1.75
2559	GABRA6	0.3	0.768	0.3
1815	DRD4	1.25	0.216	1.25
51660	MPC1	1.6	0.114	1.6
10533	ATG7	0.92	0.36	0.92
83734	ATG10	0.6	0.553	0.6
9489	PGS1	0.22	0.83	0.22
54102	CLIC6	0.26	0.797	0.26
MME (15 genes)
EntrezID	Symbol	stat(DNAm)	P(DNAm)	stat(Int)
4311	MME	2.39	0.019	2.39
4878	NPPA	1.28	0.205	1.28
2520	GAST	-0.25	0.801	0.25
7432	VIP	0.99	0.325	0.99
1907	EDN2	0.06	0.949	0.06
133	ADM	0.1	0.921	0.1
4880	NPPC	1.51	0.135	1.51
116	ADCYAP1	2.17	0.033	2.17
7434	VIPR2	2.49	0.014	2.49
4883	NPR3	-0.2	0.844	0.2
117	ADCYAP1R1	0.21	0.833	0.21
4882	NPR2	0.7	0.483	0.7
6344	SCTR	1.86	0.066	1.86
6343	SCT	2.35	0.021	2.35
7433	VIPR1	-0.26	0.793	0.26
L1CAM (11 genes)
EntrezID	Symbol	stat(DNAm)	P(DNAm)	stat(Int)
3897	L1CAM	2.38	0.019	2.38
4684	NCAM1	1.5	0.137	1.5
1463	NCAN	1.45	0.151	1.45
1272	CNTN1	0.3	0.767	0.3
6900	CNTN2	1.67	0.099	1.67
287	ANK2	-0.17	0.868	0.17
4897	NRCAM	1.21	0.229	1.21
55697	VAC14	0.36	0.72	0.36
10280	SIGMAR1	1.23	0.222	1.23
200576	PIKFYVE	-0.27	0.785	0.27
10244	RABEPK	-1.35	0.18	1.35
SCT (22 genes)
EntrezID	Symbol	stat(DNAm)	P(DNAm)	stat(Int)
6343	SCT	2.35	0.021	2.35
6344	SCTR	1.86	0.066	1.86
4225	MEP1B	0.68	0.496	0.68
4224	MEP1A	0.99	0.326	0.99
7433	VIPR1	-0.26	0.793	0.26
2922	GRP	1.64	0.104	1.64
2925	GRPR	0.76	0.447	0.76
116	ADCYAP1	2.17	0.033	2.17
7434	VIPR2	2.49	0.014	2.49
7432	VIP	0.99	0.325	0.99
117	ADCYAP1R1	0.21	0.833	0.21
2796	GNRH1	-0.7	0.488	0.7
2798	GNRHR	-1.05	0.296	1.05
2641	GCG	0.74	0.462	0.74
9340	GLP2R	0.67	0.503	0.67
2740	GLP1R	1.83	0.07	1.83
6863	TAC1	1.69	0.094	1.69
6865	TACR2	0.08	0.933	0.08
6870	TACR3	1.3	0.197	1.3
255061	TAC4	0.16	0.877	0.16
6869	TACR1	0.44	0.658	0.44
6866	TAC3	-0.53	0.599	0.53
FOXA2 (33 genes)
EntrezID	Symbol	stat(DNAm)	P(DNAm)	stat(Int)
3170	FOXA2	2.35	0.021	2.35
3169	FOXA1	0.32	0.747	0.32
7351	UCP2	1.64	0.105	1.64
6514	SLC2A2	-1.3	0.197	1.3
2645	GCK	-0.36	0.719	0.36
3651	PDX1	1.33	0.187	1.33
4284	MIP	1.17	0.247	1.17
5015	OTX2	1.01	0.316	1.01
7080	NKX2-1	2.02	0.046	2.02
3175	ONECUT1	0.48	0.629	0.48
229	ALDOB	-0.08	0.935	0.08
3033	HADH	1.12	0.266	1.12
3202	HOXA5	-0.03	0.98	0.03
211	ALAS1	0.12	0.909	0.12
6833	ABCC8	2.83	0.006	2.83
2020	EN2	3.81	0.0003	3.81
34	ACADM	0.79	0.434	0.79
622	BDH1	0.75	0.453	0.75
3157	HMGCS1	0.99	0.326	0.99
3767	KCNJ11	0.44	0.659	0.44
2294	FOXF1	1.94	0.056	1.94
127343	DMBX1	2.68	0.009	2.68
3764	KCNJ8	1.54	0.128	1.54
2029	ENSA	-0.59	0.56	0.59
63935	PCIF1	0.68	0.5	0.68
2703	GJA8	0.63	0.53	0.63
63977	PRDM15	1.92	0.058	1.92
2646	GCKR	0.91	0.365	0.91
1046	CDX4	1.93	0.057	1.93
1562	CYP2C18	-0.62	0.538	0.62
4731	NDUFV3	-0.11	0.916	0.11
7494	XBP1	-0.21	0.836	0.21
2700	GJA3	-0.27	0.786	0.27
